# Supplementary material for: Development of an Efficient Strategy to Improve Extracellular Polysaccharide Production of Ganoderma lucidum Using L-Phenylalanine as an Enhancer
Source: Front Microbiol. 2019 Oct 15;10:2306. doi: 10.3389/fmicb.2019.02306 (PMC6804554; doi:10.3389/fmicb.2019.02306)
Supplement: Supplementary file 1 [file Table_1.xlsx]

## Sheet: Differential analysis results
Table 1_v1. Statistical analysis of transcriptome sequencing data
Gene_id	Treated with L-phenylamine	Control	log2.Fold_change.	p.value	q.value
GL15001-R1	0	0	NA	NA	NA
GL15002-R1	13.1406	11.7112	0.16614	0.74428	0.99989
GL15003-R1	20.8775	23.1485	-0.14897	0.77188	0.99989
GL15004-R1	4.97376	4.93103	0.012448	0.96932	0.99989
GL15005-R1	4.78955	4.65709	0.040462	0.94627	0.99989
GL15006-R1	3.13163	3.28735	-0.070015	0.96694	0.99989
GL15007-R1	4.1755	5.82136	-0.47941	0.61925	0.99989
GL15008-R1	30.8864	40.1331	-0.37782	0.30185	0.99989
GL15009-R1	35.4304	45.1326	-0.34918	0.31173	0.99989
GL15010-R1	0	0	NA	NA	NA
GL15011-R1	4.54393	5.6159	-0.30558	0.75542	0.99989
GL15012-R1	1.16668	0.821839	0.50549	0.79777	0.99989
GL15013-R1	0	0	NA	NA	NA
GL15014-R1	0	0	NA	NA	NA
GL15015-R1	0	0	NA	NA	NA
GL15016-R1	0	0	NA	NA	NA
GL15017-R1	2.57899	3.21887	-0.31975	0.80487	0.99989
GL15018-R1	2.27196	1.36973	0.73005	0.62406	0.99989
GL15019-R1	1.16668	0.753352	0.63102	0.75634	0.99989
GL15020-R1	0	0	NA	NA	NA
GL15021-R1	4.1141	3.97222	0.050631	0.9423	0.99989
GL15022-R1	12.2809	14.9986	-0.28841	0.63152	0.99989
GL15023-R1	23.2109	28.3534	-0.28872	0.50916	0.99989
GL15024-R1	2.39477	1.98611	0.26994	0.83218	0.99989
GL15025-R1	19.588	16.5053	0.24705	0.57489	0.99989
GL15026-R1	9.57909	13.6973	-0.51593	0.41335	0.99989
GL15027-R1	133.125	93.0047	0.5174	0.0052194	0.19709
GL15028-R1	0	0	NA	NA	NA
GL15029-R1	0	0	NA	NA	NA
GL15030-R1	0	0	NA	NA	NA
GL15031-R1	189.985	195.598	-0.042	0.89609	0.99989
GL15032-R1	4.05269	3.15038	0.36335	0.72051	0.99989
GL15033-R1	0	0	NA	NA	NA
GL15034-R1	0	0	NA	NA	NA
GL15035-R1	0	0	NA	NA	NA
GL15036-R1	8.96505	7.80747	0.19946	0.75268	0.99989
GL15037-R1	55.0184	83.3481	-0.59924	0.020071	0.55829
GL15038-R1	57.3518	47.1187	0.28354	0.27898	0.99989
GL15039-R1	0.307022	0.136973	1.1645	0.79215	0.99989
GL15040-R1	3.25444	4.31465	-0.40684	0.71559	0.99989
GL15041-R1	0	0	NA	NA	NA
GL15042-R1	4.29831	7.94444	-0.88618	0.30633	0.99989
GL15043-R1	0.122809	0.616379	-2.3274	0.55352	0.99989
GL15044-R1	5.03516	7.73898	-0.6201	0.46451	0.99989
GL15045-R1	25.1144	33.6954	-0.42403	0.28883	0.99989
GL15046-R1	2.39477	1.78065	0.42749	0.75112	0.99989
GL15047-R1	2.94741	1.91762	0.62013	0.62704	0.99989
GL15048-R1	25.7285	31.3668	-0.28587	0.49193	0.99989
GL15049-R1	5.28078	4.5886	0.2027	0.80628	0.99989
GL15050-R1	29.4741	30.2711	-0.038489	0.9665	0.99989
GL15051-R1	37.3953	43.5574	-0.22006	0.53908	0.99989
GL15052-R1	11.4826	14.3137	-0.31794	0.6045	0.99989
GL15053-R1	51.764	39.5852	0.38699	0.17657	0.99989
GL15054-R1	30.518	36.9827	-0.27719	0.46987	0.99989
GL15055-R1	0	0	NA	NA	NA
GL15056-R1	0	0	NA	NA	NA
GL15057-R1	12.7107	10.7524	0.24139	0.65794	0.99989
GL15058-R1	0.675449	1.36973	-1.02	0.6317	0.99989
GL15059-R1	113.905	108.072	0.075845	0.6105	0.99989
GL15060-R1	13.509	16.2313	-0.26486	0.64801	0.99989
GL15061-R1	0	0	NA	NA	NA
GL15062-R1	0.736853	0.0684865	3.4275	0.42282	0.99989
GL15063-R1	1.4123	2.19157	-0.63392	0.69116	0.99989
GL15064-R1	1.59652	2.39703	-0.58632	0.69927	0.99989
GL15065-R1	10.6844	13.6973	-0.35839	0.56726	0.99989
GL15066-R1	3.37724	3.08189	0.13203	0.89157	0.99989
GL15067-R1	1.10528	1.84914	-0.74244	0.67322	0.99989
GL15068-R1	3.37724	2.12308	0.66969	0.57861	0.99989
GL15069-R1	59.0711	34.8597	0.76089	0.0096637	0.32521
GL15070-R1	0.122809	0.0684865	0.84252	0.8978	0.99989
GL15071-R1	4.05269	3.21887	0.33233	0.74079	0.99989
GL15072-R1	3.25444	5.20498	-0.67748	0.51506	0.99989
GL15073-R1	0.122809	0.0684865	0.84252	0.8978	0.99989
GL15074-R1	0.245618	0.0684865	1.8425	0.74196	0.99989
GL15075-R1	2.64039	3.35584	-0.34592	0.78467	0.99989
GL15076-R1	0	0	NA	NA	NA
GL15077-R1	1.04388	1.5067	-0.52945	0.78094	0.99989
GL15078-R1	268.153	270.042	-0.010129	0.91878	0.99989
GL15079-R1	58.3342	58.8299	-0.012208	0.96827	0.99989
GL15080-R1	0	0	NA	NA	NA
GL15081-R1	0	0	NA	NA	NA
GL15082-R1	0	0	NA	NA	NA
GL15083-R1	0	0	NA	NA	NA
GL15084-R1	0	0	NA	NA	NA
GL15085-R1	0	0	NA	NA	NA
GL15086-R1	0	0	NA	NA	NA
GL15087-R1	0	0	NA	NA	NA
GL15088-R1	0	0	NA	NA	NA
GL15089-R1	0	0	NA	NA	NA
GL15090-R1	7.24573	9.1772	-0.34092	0.65614	0.99989
GL15091-R1	8.59662	7.05411	0.28531	0.67344	0.99989
GL15092-R1	26.4653	23.9703	0.14286	0.68363	0.99989
GL15093-R1	6.81589	4.99952	0.44711	0.57787	0.99989
GL15094-R1	11.2984	11.7797	-0.06018	0.95039	0.99989
GL15095-R1	1.3509	1.23276	0.13203	0.9313	0.99989
GL15096-R1	21.86	19.7241	0.14833	0.70228	0.99989
GL15097-R1	3.00882	3.08189	-0.034621	0.99194	0.99989
GL15098-R1	44.8867	35.613	0.33388	0.26895	0.99989
GL15099-R1	0.184213	0.20546	-0.15748	0.97677	0.99989
GL15100-R1	0.0614044	0.273946	-2.1575	0.70632	0.99989
GL15101-R1	0	0.136973	NA	NA	NA
GL15102-R1	0.798258	1.5067	-0.91647	0.64645	0.99989
GL15103-R1	2.39477	3.28735	-0.45704	0.72146	0.99989
GL15104-R1	0	0.273946	NA	NA	NA
GL15105-R1	0	0	NA	NA	NA
GL15106-R1	0.307022	0.273946	0.16445	0.96058	0.99989
GL15107-R1	9.45629	11.8482	-0.32532	0.62953	0.99989
GL15108-R1	6.44747	8.1499	-0.33805	0.67741	0.99989
GL15109-R1	7.18432	7.46503	-0.055297	0.96563	0.99989
GL15110-R1	0.982471	1.16427	-0.24494	0.91035	0.99989
GL15111-R1	17.6231	19.5872	-0.15244	0.78418	0.99989
GL15112-R1	0.0614044	0.136973	-1.1575	0.86625	0.99989
GL15113-R1	5.34219	4.65709	0.198	0.809	0.99989
GL15114-R1	33.9567	47.9406	-0.49755	0.13939	0.99989
GL15115-R1	0	0	NA	NA	NA
GL15116-R1	0	0	NA	NA	NA
GL15117-R1	0	0	NA	NA	NA
GL15118-R1	1.90354	1.23276	0.62679	0.69353	0.99989
GL15119-R1	5.09657	3.62979	0.48964	0.60243	0.99989
GL15120-R1	7.55275	7.25957	0.057117	0.91511	0.99989
GL15121-R1	13.2634	16.1628	-0.28523	0.6226	0.99989
GL15122-R1	0	0	NA	NA	NA
GL15123-R1	0.307022	0	NA	NA	NA
GL15124-R1	64.9659	68.1441	-0.068906	0.85378	0.99989
GL15125-R1	4.78955	3.97222	0.26994	0.76442	0.99989
GL15126-R1	1.3509	1.5067	-0.15748	0.93716	0.99989
GL15127-R1	10.5616	13.2179	-0.32367	0.61224	0.99989
GL15128-R1	0	0	NA	NA	NA
GL15129-R1	0.184213	0.410919	-1.1575	0.77051	0.99989
GL15130-R1	4.54393	4.52011	0.0075818	0.9747	0.99989
GL15131-R1	24.3776	17.3271	0.49252	0.25217	0.99989
GL15132-R1	1.84213	2.19157	-0.25059	0.87426	0.99989
GL15133-R1	35.3076	32.7366	0.10907	0.70624	0.99989
GL15134-R1	43.9656	40.2016	0.12912	0.6292	0.99989
GL15135-R1	0.245618	0	NA	NA	NA
GL15136-R1	0	0	NA	NA	NA
GL15137-R1	161.555	191.694	-0.24678	0.14529	0.99989
GL15138-R1	0	0	NA	NA	NA
GL15139-R1	0	0	NA	NA	NA
GL15140-R1	24.0705	25.7509	-0.097356	0.85534	0.99989
GL15141-R1	0	0	NA	NA	NA
GL15142-R1	0	0	NA	NA	NA
GL15143-R1	0	0	NA	NA	NA
GL15144-R1	0	0	NA	NA	NA
GL15145-R1	0	0	NA	NA	NA
GL15146-R1	11.0528	8.35536	0.40364	0.51701	0.99989
GL15147-R1	1.65792	2.46552	-0.57251	0.70164	0.99989
GL15148-R1	0.982471	1.0273	-0.064368	0.98371	0.99989
GL15149-R1	1.28949	0.684865	0.91291	0.65661	0.99989
GL15150-R1	1.22809	0.616379	0.99453	0.64186	0.99989
GL15151-R1	9.76331	10.5469	-0.11138	0.89001	0.99989
GL15152-R1	50.7201	51.8443	-0.031629	0.97531	0.99989
GL15153-R1	5.40359	4.93103	0.13203	0.8631	0.99989
GL15154-R1	14.0616	11.4373	0.29802	0.57548	0.99989
GL15155-R1	6.38606	5.13649	0.31414	0.69266	0.99989
GL15156-R1	3.56146	3.69827	-0.054384	0.97648	0.99989
GL15157-R1	6.75449	5.82136	0.21449	0.77086	0.99989
GL15158-R1	0.429831	0.273946	0.64988	0.84685	0.99989
GL15159-R1	16.395	10.8894	0.59034	0.27197	0.99989
GL15160-R1	0	0	NA	NA	NA
GL15161-R1	58.3342	54.7207	0.092255	0.67162	0.99989
GL15162-R1	71.0449	90.8132	-0.35417	0.14549	0.99989
GL15163-R1	0.614044	0.479406	0.3571	0.89091	0.99989
GL15164-R1	0.55264	0.410919	0.42749	0.8789	0.99989
GL15165-R1	4.78955	4.31465	0.15064	0.85616	0.99989
GL15166-R1	0.798258	1.36973	-0.77897	0.7047	0.99989
GL15167-R1	1.22809	0.821839	0.57949	0.76731	0.99989
GL15168-R1	26.1583	24.3812	0.1015	0.75946	0.99989
GL15169-R1	2.51758	1.36973	0.87815	0.54733	0.99989
GL15170-R1	65.9484	44.8587	0.55595	0.036426	0.84647
GL15171-R1	6.63168	8.08141	-0.28523	0.72783	0.99989
GL15172-R1	502.35	362.705	0.4699	6.0245e-07	6.4146e-05
GL15173-R1	1.22809	2.0546	-0.74244	0.65665	0.99989
GL15174-R1	1.3509	1.0273	0.39506	0.82408	0.99989
GL15175-R1	1.3509	0.753352	0.84252	0.67011	0.99989
GL15176-R1	3.37724	3.49281	-0.048543	0.98135	0.99989
GL15177-R1	0	0	NA	NA	NA
GL15178-R1	0	0	NA	NA	NA
GL15179-R1	0	0	NA	NA	NA
GL15180-R1	0	0	NA	NA	NA
GL15181-R1	0	0	NA	NA	NA
GL15182-R1	0	0	NA	NA	NA
GL15183-R1	0	0	NA	NA	NA
GL15184-R1	0	0	NA	NA	NA
GL15185-R1	0	0	NA	NA	NA
GL15186-R1	6.01764	5.95833	0.014289	0.96451	0.99989
GL15187-R1	4.72814	6.23228	-0.39849	0.66792	0.99989
GL15188-R1	34.8777	50.7485	-0.54106	0.099429	0.99989
GL15189-R1	0	0	NA	NA	NA
GL15190-R1	2.21056	2.46552	-0.15748	0.91967	0.99989
GL15191-R1	0	0	NA	NA	NA
GL15192-R1	0	0	NA	NA	NA
GL15193-R1	0	0	NA	NA	NA
GL15194-R1	3.25444	2.94492	0.14418	0.88549	0.99989
GL15195-R1	0	0	NA	NA	NA
GL15196-R1	2.39477	2.32854	0.040462	0.96199	0.99989
GL15197-R1	2.39477	3.83525	-0.67943	0.5753	0.99989
GL15198-R1	1.3509	0.616379	1.132	0.58871	0.99989
GL15199-R1	0.368427	0.0684865	2.4275	0.63218	0.99989
GL15200-R1	1.71932	2.534	-0.55958	0.70387	0.99989
GL15201-R1	22.1056	19.7926	0.15945	0.68286	0.99989
GL15202-R1	42.9217	40.4071	0.0871	0.7281	0.99989
GL15203-R1	5.5878	6.23228	-0.15748	0.87261	0.99989
GL15204-R1	0.798258	1.16427	-0.5445	0.80177	0.99989
GL15205-R1	1.04388	1.23276	-0.23994	0.90975	0.99989
GL15206-R1	20.4477	19.6556	0.056994	0.86097	0.99989
GL15207-R1	26.2811	21.2993	0.30322	0.43699	0.99989
GL15208-R1	0	0.20546	NA	NA	NA
GL15209-R1	1.4123	1.36973	0.044156	0.96912	0.99989
GL15210-R1	6.69308	10.136	-0.59875	0.41785	0.99989
GL15211-R1	0	0	NA	NA	NA
GL15212-R1	529.061	563.302	-0.090475	0.43828	0.99989
GL15213-R1	4.1755	4.93103	-0.23994	0.82066	0.99989
GL15214-R1	23.8863	22.806	0.066771	0.83201	0.99989
GL15215-R1	0.122809	0.342433	-1.4794	0.74647	0.99989
GL15216-R1	8.04398	6.71168	0.26124	0.70589	0.99989
GL15217-R1	4.97376	3.90373	0.34948	0.70169	0.99989
GL15218-R1	0.798258	0.342433	1.221	0.65934	0.99989
GL15219-R1	26.9566	33.8324	-0.32777	0.41141	0.99989
GL15220-R1	29.2285	28.9013	0.016241	0.91781	0.99989
GL15221-R1	7.18432	8.21839	-0.194	0.81608	0.99989
GL15222-R1	3.31584	5.068	-0.61204	0.55872	0.99989
GL15223-R1	22.9039	19.1077	0.26143	0.52398	0.99989
GL15224-R1	5.15797	5.47892	-0.087088	0.94209	0.99989
GL15225-R1	144.055	146.013	-0.019482	0.98433	0.99989
GL15226-R1	9.08786	8.97174	0.018553	0.95142	0.99989
GL15227-R1	1201.87	1125.99	0.094089	0.050539	0.99989
GL15228-R1	5.95623	6.16379	-0.049418	0.97439	0.99989
GL15229-R1	97.5103	77.9377	0.32323	0.11327	0.99989
GL15230-R1	0.368427	0.684865	-0.89444	0.76205	0.99989
GL15231-R1	6.8773	4.38314	0.64988	0.43978	0.99989
GL15232-R1	0	0	NA	NA	NA
GL15233-R1	0	0	NA	NA	NA
GL15234-R1	2.7632	3.28735	-0.25059	0.84632	0.99989
GL15235-R1	32.1145	27.1207	0.24383	0.47771	0.99989
GL15236-R1	0	0	NA	NA	NA
GL15237-R1	4.48252	3.83525	0.22499	0.80466	0.99989
GL15238-R1	1.04388	1.16427	-0.15748	0.94475	0.99989
GL15239-R1	4.1141	2.80795	0.55106	0.60407	0.99989
GL15240-R1	38.0094	34.5857	0.13618	0.6389	0.99989
GL15241-R1	8.47381	10.6154	-0.32508	0.6482	0.99989
GL15242-R1	0.184213	0.136973	0.42749	0.92991	0.99989
GL15243-R1	0.368427	0.479406	-0.37987	0.90967	0.99989
GL15244-R1	0.429831	0.410919	0.064915	0.97776	0.99989
GL15245-R1	36.8427	33.2845	0.14653	0.62331	0.99989
GL15246-R1	0	0	NA	NA	NA
GL15247-R1	0	0	NA	NA	NA
GL15248-R1	0	0	NA	NA	NA
GL15249-R1	0	0	NA	NA	NA
GL15250-R1	0	0	NA	NA	NA
GL15251-R1	0	0	NA	NA	NA
GL15252-R1	0	0	NA	NA	NA
GL15253-R1	0.122809	0.547892	-2.1575	0.59412	0.99989
GL15254-R1	0	0	NA	NA	NA
GL15255-R1	0	0	NA	NA	NA
GL15256-R1	0	0	NA	NA	NA
GL15257-R1	0	0	NA	NA	NA
GL15258-R1	0	0	NA	NA	NA
GL15259-R1	0	0	NA	NA	NA
GL15260-R1	14.43	21.2308	-0.55708	0.27326	0.99989
GL15261-R1	60.9132	64.7883	-0.088977	0.79713	0.99989
GL15262-R1	4.1141	3.5613	0.20817	0.82471	0.99989
GL15263-R1	0	0	NA	NA	NA
GL15264-R1	0	0	NA	NA	NA
GL15265-R1	0	0	NA	NA	NA
GL15266-R1	5.5264	7.05411	-0.35212	0.68671	0.99989
GL15267-R1	1.10528	1.43822	-0.37987	0.84421	0.99989
GL15268-R1	0.245618	0	NA	NA	NA
GL15269-R1	150.932	165.874	-0.13619	0.48449	0.99989
GL15270-R1	4.97376	4.10919	0.27548	0.7559	0.99989
GL15271-R1	1.84213	1.64368	0.16445	0.90363	0.99989
GL15272-R1	48.6323	40.2701	0.27221	0.33608	0.99989
GL15273-R1	728.073	807.114	-0.14869	0.087467	0.99989
GL15274-R1	150.195	198.269	-0.40062	0.014984	0.45797
GL15275-R1	0.0614044	0.136973	-1.1575	0.86625	0.99989
GL15276-R1	9.39488	5.41044	0.79613	0.28382	0.99989
GL15277-R1	37.5181	37.4621	0.0021542	0.94028	0.99989
GL15278-R1	24.3776	24.7921	-0.024328	0.99706	0.99989
GL15279-R1	6.26325	6.16379	0.023095	0.95528	0.99989
GL15280-R1	46.913	37.8046	0.31143	0.28772	0.99989
GL15281-R1	30.7636	18.5599	0.72904	0.071642	0.99989
GL15282-R1	12.4037	13.0809	-0.076695	0.9249	0.99989
GL15283-R1	51.7025	61.0215	-0.23908	0.42692	0.99989
GL15284-R1	60.9132	70.2672	-0.2061	0.46744	0.99989
GL15285-R1	29.1057	29.4492	-0.016927	0.98755	0.99989
GL15286-R1	9.33348	9.51963	-0.028491	0.99318	0.99989
GL15287-R1	24.1319	26.0934	-0.11274	0.82525	0.99989
GL15288-R1	85.5978	78.2116	0.13019	0.49754	0.99989
GL15289-R1	15.0441	16.2313	-0.10958	0.86648	0.99989
GL15290-R1	46.606	41.1604	0.17926	0.51217	0.99989
GL15291-R1	16.2722	17.601	-0.11325	0.8553	0.99989
GL15292-R1	3.50005	2.39703	0.54613	0.63508	0.99989
GL15293-R1	0	0.0684865	NA	NA	NA
GL15294-R1	2.8246	1.71216	0.72223	0.58814	0.99989
GL15295-R1	11.7897	11.5742	0.026606	0.93403	0.99989
GL15296-R1	43.2901	33.7639	0.35856	0.24777	0.99989
GL15297-R1	0.429831	0.136973	1.6499	0.68633	0.99989
GL15298-R1	0.0614044	0.136973	-1.1575	0.86625	0.99989
GL15299-R1	1.96494	2.26006	-0.20187	0.89862	0.99989
GL15300-R1	175.74	155.601	0.17558	0.2111	0.99989
GL15301-R1	0.55264	0.958812	-0.79491	0.74679	0.99989
GL15302-R1	2.08775	1.36973	0.60806	0.68761	0.99989
GL15303-R1	7.61415	6.50622	0.22686	0.74544	0.99989
GL15304-R1	14.7985	9.51963	0.63647	0.26559	0.99989
GL15305-R1	38.1322	29.7916	0.3561	0.28094	0.99989
GL15306-R1	0	0	NA	NA	NA
GL15307-R1	17.2547	20.4775	-0.24705	0.6337	0.99989
GL15308-R1	30.8864	27.4631	0.16948	0.61101	0.99989
GL15309-R1	49.3078	41.9138	0.23439	0.39533	0.99989
GL15310-R1	0.798258	0.547892	0.54296	0.82158	0.99989
GL15311-R1	0	0	NA	NA	NA
GL15312-R1	0	0	NA	NA	NA
GL15313-R1	0	0	NA	NA	NA
GL15314-R1	0.614044	1.0273	-0.74244	0.75326	0.99989
GL15315-R1	284.978	389.072	-0.44919	0.00013667	0.0090121
GL15316-R1	0	0	NA	NA	NA
GL15317-R1	0	0	NA	NA	NA
GL15318-R1	0	0	NA	NA	NA
GL15319-R1	0	0	NA	NA	NA
GL15320-R1	9.14926	10.136	-0.14776	0.84927	0.99989
GL15321-R1	0	0	NA	NA	NA
GL15322-R1	0	0	NA	NA	NA
GL15323-R1	0	0	NA	NA	NA
GL15324-R1	0	0	NA	NA	NA
GL15325-R1	0.429831	0.547892	-0.35012	0.91102	0.99989
GL15326-R1	22.474	22.5321	-0.0037213	0.9646	0.99989
GL15327-R1	225.539	202.789	0.1534	0.20654	0.99989
GL15328-R1	5.71061	4.38314	0.38168	0.65744	0.99989
GL15329-R1	0	0	NA	NA	NA
GL15330-R1	8.41241	7.60201	0.14614	0.81485	0.99989
GL15331-R1	13.202	12.533	0.075016	0.86346	0.99989
GL15332-R1	3.80708	3.49281	0.12429	0.89049	0.99989
GL15333-R1	8.65803	7.73898	0.16189	0.79562	0.99989
GL15334-R1	6.26325	6.30076	-0.008614	0.98609	0.99989
GL15335-R1	4.48252	4.31465	0.055067	0.9362	0.99989
GL15336-R1	125.081	123.618	0.01697	0.82787	0.99989
GL15337-R1	11.6668	4.72557	1.3039	0.076416	0.99989
GL15338-R1	50.8429	50.1322	0.02031	0.88063	0.99989
GL15339-R1	0	0	NA	NA	NA
GL15340-R1	70.3695	59.1724	0.25003	0.28271	0.99989
GL15341-R1	2.64039	2.94492	-0.15748	0.91223	0.99989
GL15342-R1	20.0179	18.7653	0.093219	0.8023	0.99989
GL15343-R1	14.8599	13.6288	0.12476	0.78496	0.99989
GL15344-R1	0	0.136973	NA	NA	NA
GL15345-R1	0	0	NA	NA	NA
GL15346-R1	3.37724	3.62979	-0.10404	0.94062	0.99989
GL15347-R1	0.122809	0	NA	NA	NA
GL15348-R1	1.78073	2.534	-0.50895	0.72838	0.99989
GL15349-R1	0	0	NA	NA	NA
GL15350-R1	0	0	NA	NA	NA
GL15351-R1	32.9128	35.2021	-0.097013	0.83196	0.99989
GL15352-R1	24.9916	18.3544	0.44532	0.2883	0.99989
GL15353-R1	0	0	NA	NA	NA
GL15354-R1	19.895	18.3544	0.11628	0.76569	0.99989
GL15355-R1	0	0	NA	NA	NA
GL15356-R1	8.84224	11.5742	-0.38843	0.56869	0.99989
GL15357-R1	11.9125	5.34195	1.157	0.1024	0.99989
GL15358-R1	0	0	NA	NA	NA
GL15359-R1	0	0	NA	NA	NA
GL15360-R1	0.307022	0.479406	-0.6429	0.85068	0.99989
GL15361-R1	30.0268	25.6825	0.22547	0.52134	0.99989
GL15362-R1	0	0	NA	NA	NA
GL15363-R1	0	0	NA	NA	NA
GL15364-R1	0.491236	0.684865	-0.47941	0.86466	0.99989
GL15365-R1	1.84213	2.26006	-0.29498	0.84887	0.99989
GL15366-R1	284.18	254.085	0.16149	0.13861	0.99989
GL15367-R1	188.389	143.068	0.39701	0.0083712	0.29153
GL15368-R1	3.25444	5.68438	-0.8046	0.4268	0.99989
GL15369-R1	36.4742	38.284	-0.069863	0.88788	0.99989
GL15370-R1	2.45618	4.45163	-0.85792	0.45669	0.99989
GL15371-R1	0	0	NA	NA	NA
GL15372-R1	0.368427	0.890325	-1.273	0.64285	0.99989
GL15373-R1	52.071	55.6796	-0.096668	0.79051	0.99989
GL15374-R1	0.429831	0.684865	-0.67205	0.81468	0.99989
GL15375-R1	179.424	144.096	0.31634	0.035026	0.8274
GL15376-R1	0.307022	0.684865	-1.1575	0.70647	0.99989
GL15377-R1	3.50005	4.93103	-0.49451	0.63747	0.99989
GL15378-R1	2.88601	2.94492	-0.029153	0.99576	0.99989
GL15379-R1	0.122809	0.273946	-1.1575	0.81174	0.99989
GL15380-R1	0	0	NA	NA	NA
GL15381-R1	0	0	NA	NA	NA
GL15382-R1	0	0	NA	NA	NA
GL15383-R1	0	0	NA	NA	NA
GL15384-R1	0	0	NA	NA	NA
GL15385-R1	0	0	NA	NA	NA
GL15386-R1	0	0	NA	NA	NA
GL15387-R1	0.122809	0.0684865	0.84252	0.8978	0.99989
GL15388-R1	3.68427	3.62979	0.021493	0.96688	0.99989
GL15389-R1	2.02635	1.57519	0.36335	0.80028	0.99989
GL15390-R1	0.0614044	0	NA	NA	NA
GL15391-R1	46.913	51.7073	-0.14038	0.6859	0.99989
GL15392-R1	0.307022	0.20546	0.57949	0.88239	0.99989
GL15393-R1	3.37724	1.98611	0.7659	0.53386	0.99989
GL15394-R1	179.117	217.376	-0.27929	0.077384	0.99989
GL15395-R1	458.139	310.723	0.56015	2.838e-08	3.6866e-06
GL15396-R1	0.798258	1.71216	-1.1009	0.56777	0.99989
GL15397-R1	8.53522	8.01293	0.091099	0.87244	0.99989
GL15398-R1	2.27196	3.01341	-0.40746	0.7604	0.99989
GL15399-R1	55.0184	54.9947	0.00062135	0.93212	0.99989
GL15400-R1	0.614044	0.410919	0.57949	0.83427	0.99989
GL15401-R1	0.307022	0.20546	0.57949	0.88239	0.99989
GL15402-R1	3.31584	2.12308	0.64321	0.59491	0.99989
GL15403-R1	0.736853	0.753352	-0.031947	0.99692	0.99989
GL15404-R1	4.1755	5.6159	-0.42757	0.66243	0.99989
GL15405-R1	3.74567	2.87643	0.38094	0.71994	0.99989
GL15406-R1	1.90354	2.32854	-0.29074	0.84888	0.99989
GL15407-R1	2.27196	2.67098	-0.23343	0.87129	0.99989
GL15408-R1	0.307022	0.684865	-1.1575	0.70647	0.99989
GL15409-R1	3.68427	3.42433	0.10556	0.90561	0.99989
GL15410-R1	2.21056	1.09578	1.0124	0.52672	0.99989
GL15411-R1	0	0	NA	NA	NA
GL15412-R1	0.368427	0.0684865	2.4275	0.63218	0.99989
GL15413-R1	0	0	NA	NA	NA
GL15414-R1	18.1757	28.3534	-0.64151	0.1485	0.99989
GL15415-R1	0.614044	1.0273	-0.74244	0.75326	0.99989
GL15416-R1	10.623	11.1633	-0.071577	0.93713	0.99989
GL15417-R1	0	0	NA	NA	NA
GL15418-R1	0.184213	0.136973	0.42749	0.92991	0.99989
GL15419-R1	4.48252	4.72557	-0.076177	0.95525	0.99989
GL15420-R1	0.0614044	0	NA	NA	NA
GL15421-R1	2.27196	2.80795	-0.30558	0.82567	0.99989
GL15422-R1	0.491236	0.273946	0.84252	0.79727	0.99989
GL15423-R1	0.368427	0.342433	0.10556	0.97009	0.99989
GL15424-R1	90.0803	80.2662	0.16642	0.39239	0.99989
GL15425-R1	52.685	53.7619	-0.029192	0.98179	0.99989
GL15426-R1	10.623	9.6566	0.1376	0.80242	0.99989
GL15427-R1	9.82471	8.97174	0.13103	0.81729	0.99989
GL15428-R1	4.23691	3.83525	0.14369	0.86985	0.99989
GL15429-R1	3.25444	2.80795	0.21289	0.84081	0.99989
GL15430-R1	0.491236	0.410919	0.25756	0.92661	0.99989
GL15431-R1	31.2549	34.4487	-0.14037	0.74135	0.99989
GL15432-R1	7.85977	10.0675	-0.35715	0.62502	0.99989
GL15433-R1	8.78084	8.42385	0.059879	0.90539	0.99989
GL15434-R1	59.5009	33.8324	0.81451	0.005977	0.21932
GL15435-R1	9.94752	10.5469	-0.084414	0.92302	0.99989
GL15436-R1	4.1755	3.76676	0.14863	0.86711	0.99989
GL15437-R1	20.6319	21.8472	-0.082573	0.89264	0.99989
GL15438-R1	17.1318	17.3956	-0.022041	0.99875	0.99989
GL15439-R1	0	0	NA	NA	NA
GL15440-R1	0	0	NA	NA	NA
GL15441-R1	0	0	NA	NA	NA
GL15442-R1	0	0	NA	NA	NA
GL15443-R1	206.81	190.94	0.11518	0.34032	0.99989
GL15444-R1	0	0	NA	NA	NA
GL15445-R1	3.00882	2.73946	0.1353	0.89553	0.99989
GL15446-R1	4.29831	6.02682	-0.48763	0.60727	0.99989
GL15447-R1	0.921067	1.91762	-1.0579	0.55862	0.99989
GL15448-R1	0.921067	1.30124	-0.49851	0.80726	0.99989
GL15449-R1	398.024	406.125	-0.02907	0.95093	0.99989
GL15450-R1	0.798258	0.958812	-0.26439	0.91181	0.99989
GL15451-R1	4.78955	3.42433	0.48407	0.6171	0.99989
GL15452-R1	0.368427	0.479406	-0.37987	0.90967	0.99989
GL15453-R1	2.64039	3.69827	-0.4861	0.68812	0.99989
GL15454-R1	3.37724	3.15038	0.10032	0.91321	0.99989
GL15455-R1	0.122809	0.479406	-1.9648	0.63916	0.99989
GL15456-R1	0	0	NA	NA	NA
GL15457-R1	0	0	NA	NA	NA
GL15458-R1	0.184213	0.410919	-1.1575	0.77051	0.99989
GL15459-R1	0	0.0684865	NA	NA	NA
GL15460-R1	26.7723	25.5455	0.067675	0.82058	0.99989
GL15461-R1	0.184213	0	NA	NA	NA
GL15462-R1	39.7287	31.1614	0.35042	0.27786	0.99989
GL15463-R1	4.1141	5.47892	-0.41332	0.67664	0.99989
GL15464-R1	1.16668	0.479406	1.2831	0.5799	0.99989
GL15465-R1	37.7023	36.7773	0.035839	0.86075	0.99989
GL15466-R1	3.19303	2.534	0.33351	0.76834	0.99989
GL15467-R1	44.641	58.3505	-0.38638	0.20299	0.99989
GL15468-R1	431.121	452.97	-0.071324	0.61709	0.99989
GL15469-R1	0.921067	0.410919	1.1645	0.64808	0.99989
GL15470-R1	4.29831	4.10919	0.064915	0.92976	0.99989
GL15471-R1	10.8072	9.86206	0.13203	0.80735	0.99989
GL15472-R1	21.86	25.6825	-0.23249	0.61689	0.99989
GL15473-R1	1.53511	1.09578	0.48638	0.77624	0.99989
GL15474-R1	4.72814	3.42433	0.46545	0.63119	0.99989
GL15475-R1	7.36853	6.43774	0.19482	0.77952	0.99989
GL15476-R1	13.0791	9.6566	0.43768	0.44926	0.99989
GL15477-R1	4.78955	4.86254	-0.021822	0.99915	0.99989
GL15478-R1	25.7285	40.7495	-0.66342	0.073987	0.99989
GL15479-R1	16.2108	16.5053	-0.025973	0.995	0.99989
GL15480-R1	16.088	13.3549	0.26862	0.58447	0.99989
GL15481-R1	17.4389	20.546	-0.23655	0.64854	0.99989
GL15482-R1	19.895	18.2174	0.12709	0.74853	0.99989
GL15483-R1	306.777	323.736	-0.077629	0.63332	0.99989
GL15484-R1	80.3784	70.0617	0.19818	0.34807	0.99989
GL15485-R1	20.6933	19.1762	0.10984	0.77167	0.99989
GL15486-R1	1.59652	2.32854	-0.5445	0.72255	0.99989
GL15487-R1	0.675449	0.547892	0.30195	0.90119	0.99989
GL15488-R1	0.614044	0.410919	0.57949	0.83427	0.99989
GL15489-R1	95.4225	88.6901	0.10556	0.54618	0.99989
GL15490-R1	1.71932	2.46552	-0.52005	0.72656	0.99989
GL15491-R1	13.4476	11.2318	0.25976	0.6273	0.99989
GL15492-R1	0.0614044	0	NA	NA	NA
GL15493-R1	4.48252	3.35584	0.41764	0.67073	0.99989
GL15494-R1	5.64921	5.47892	0.044156	0.93829	0.99989
GL15495-R1	0.491236	0.0684865	2.8425	0.54753	0.99989
GL15496-R1	26.2197	23.8333	0.13767	0.69411	0.99989
GL15497-R1	32.483	50.1322	-0.62605	0.060342	0.99989
GL15498-R1	9.02645	11.4373	-0.34151	0.61854	0.99989
GL15499-R1	8.47381	10.5469	-0.31574	0.65889	0.99989
GL15500-R1	1.78073	1.64368	0.11554	0.92932	0.99989
GL15501-R1	7.67556	8.28687	-0.11056	0.90333	0.99989
GL15502-R1	0	0	NA	NA	NA
GL15503-R1	0	0	NA	NA	NA
GL15504-R1	0	0	NA	NA	NA
GL15505-R1	0	0	NA	NA	NA
GL15506-R1	0	0	NA	NA	NA
GL15507-R1	174.88	162.245	0.10819	0.40461	0.99989
GL15508-R1	3.56146	4.5886	-0.36559	0.73552	0.99989
GL15509-R1	0	0	NA	NA	NA
GL15510-R1	268.522	243.059	0.14373	0.19193	0.99989
GL15511-R1	0.614044	0.616379	-0.0054743	0.99468	0.99989
GL15512-R1	27.5092	28.9013	-0.071222	0.89973	0.99989
GL15513-R1	0	0	NA	NA	NA
GL15514-R1	0	0	NA	NA	NA
GL15515-R1	27.5092	26.5728	0.049965	0.85286	0.99989
GL15516-R1	159.16	178.202	-0.16303	0.3724	0.99989
GL15517-R1	18.6055	21.9842	-0.24073	0.63097	0.99989
GL15518-R1	0	0	NA	NA	NA
GL15519-R1	0	0	NA	NA	NA
GL15520-R1	0	0	NA	NA	NA
GL15521-R1	67.6677	60.6791	0.15727	0.47984	0.99989
GL15522-R1	2.14916	1.91762	0.16445	0.89595	0.99989
GL15523-R1	87.2557	77.6637	0.16801	0.3961	0.99989
GL15524-R1	0.921067	0.753352	0.28998	0.88872	0.99989
GL15525-R1	5.28078	2.80795	0.91124	0.36899	0.99989
GL15526-R1	50.0446	61.9118	-0.307	0.29869	0.99989
GL15527-R1	5.77202	5.20498	0.14918	0.84354	0.99989
GL15528-R1	0.245618	0.136973	0.84252	0.85586	0.99989
GL15529-R1	166.16	124.851	0.41237	0.010466	0.34594
GL15530-R1	2.94741	2.67098	0.14208	0.89231	0.99989
GL15531-R1	54.65	54.2413	0.010828	0.90317	0.99989
GL15532-R1	0	0	NA	NA	NA
GL15533-R1	48.0183	49.1049	-0.032282	0.97419	0.99989
GL15534-R1	5.89483	9.1772	-0.6386	0.41304	0.99989
GL15535-R1	0	0	NA	NA	NA
GL15536-R1	124.221	114.646	0.11572	0.45822	0.99989
GL15537-R1	0	0	NA	NA	NA
GL15538-R1	0	0	NA	NA	NA
GL15539-R1	0	0	NA	NA	NA
GL15540-R1	0	0	NA	NA	NA
GL15541-R1	0	0	NA	NA	NA
GL15542-R1	3.37724	3.49281	-0.048543	0.98135	0.99989
GL15543-R1	1.04388	1.36973	-0.39194	0.84317	0.99989
GL15544-R1	3.80708	3.49281	0.12429	0.89049	0.99989
GL15545-R1	20.2021	18.6968	0.11171	0.77131	0.99989
GL15546-R1	65.4571	61.7064	0.085131	0.67318	0.99989
GL15547-R1	1.84213	0.890325	1.049	0.55219	0.99989
GL15548-R1	117.467	110.674	0.085932	0.56925	0.99989
GL15549-R1	0	0	NA	NA	NA
GL15550-R1	0	0	NA	NA	NA
GL15551-R1	0.0614044	0	NA	NA	NA
GL15552-R1	0	0	NA	NA	NA
GL15553-R1	8.35101	9.04022	-0.11441	0.89472	0.99989
GL15554-R1	0	0	NA	NA	NA
GL15555-R1	0	0	NA	NA	NA
GL15556-R1	0	0.273946	NA	NA	NA
GL15557-R1	0	0	NA	NA	NA
GL15558-R1	0	0	NA	NA	NA
GL15559-R1	0	0	NA	NA	NA
GL15560-R1	0	0	NA	NA	NA
GL15561-R1	0.736853	1.30124	-0.82044	0.69886	0.99989
GL15562-R1	0	0	NA	NA	NA
GL15563-R1	0	0	NA	NA	NA
GL15564-R1	0	0	NA	NA	NA
GL15565-R1	0	0	NA	NA	NA
GL15566-R1	8.90365	11.5057	-0.36989	0.58836	0.99989
GL15567-R1	52.2552	52.5292	-0.0075448	0.95681	0.99989
GL15568-R1	0.245618	0.0684865	1.8425	0.74196	0.99989
GL15569-R1	0	0	NA	NA	NA
GL15570-R1	0	0	NA	NA	NA
GL15571-R1	0	0	NA	NA	NA
GL15572-R1	0	0.136973	NA	NA	NA
GL15573-R1	0	0	NA	NA	NA
GL15574-R1	0	0.136973	NA	NA	NA
GL15575-R1	0	0	NA	NA	NA
GL15576-R1	4.60533	4.10919	0.16445	0.84819	0.99989
GL15577-R1	5.40359	4.99952	0.11213	0.88014	0.99989
GL15578-R1	0	0	NA	NA	NA
GL15579-R1	0	0	NA	NA	NA
GL15580-R1	23.4565	29.5177	-0.33159	0.43754	0.99989
GL15581-R1	0.245618	0.273946	-0.15748	0.97318	0.99989
GL15582-R1	0.307022	0.616379	-1.0055	0.75073	0.99989
GL15583-R1	0	0	NA	NA	NA
GL15584-R1	2.39477	2.12308	0.17373	0.88499	0.99989
GL15585-R1	0	0	NA	NA	NA
GL15586-R1	2.21056	1.84914	0.25756	0.84508	0.99989
GL15587-R1	0.368427	0.616379	-0.74244	0.80763	0.99989
GL15588-R1	6.01764	4.04071	0.57459	0.51556	0.99989
GL15589-R1	0	0	NA	NA	NA
GL15590-R1	0	0	NA	NA	NA
GL15591-R1	0	0	NA	NA	NA
GL15592-R1	4.42112	4.17768	0.08171	0.91542	0.99989
GL15593-R1	0	0	NA	NA	NA
GL15594-R1	0	0.20546	NA	NA	NA
GL15595-R1	0.0614044	0.0684865	-0.15748	0.98659	0.99989
GL15596-R1	12.2809	7.67049	0.67902	0.28386	0.99989
GL15597-R1	2.08775	2.67098	-0.35542	0.80219	0.99989
GL15598-R1	29.7812	31.2299	-0.068526	0.90152	0.99989
GL15599-R1	29.1671	30.1341	-0.047053	0.94841	0.99989
GL15600-R1	0.307022	0.0684865	2.1645	0.6831	0.99989
GL15601-R1	0.122809	0	NA	NA	NA
GL15602-R1	3.25444	2.39703	0.44116	0.70391	0.99989
GL15603-R1	2.21056	1.23276	0.84252	0.5858	0.99989
GL15604-R1	4.91236	3.76676	0.38309	0.67988	0.99989
GL15605-R1	7.30713	7.67049	-0.070015	0.94952	0.99989
GL15606-R1	15.8423	14.5876	0.11904	0.78633	0.99989
GL15607-R1	1.90354	2.0546	-0.11017	0.95198	0.99989
GL15608-R1	0.0614044	0	NA	NA	NA
GL15609-R1	0.614044	0.684865	-0.15748	0.95761	0.99989
GL15610-R1	1.53511	1.78065	-0.21406	0.90406	0.99989
GL15611-R1	38.8076	37.7361	0.040395	0.84802	0.99989
GL15612-R1	8.2896	7.73898	0.099159	0.86565	0.99989
GL15613-R1	69.1414	84.9918	-0.29777	0.23799	0.99989
GL15614-R1	22.3512	20.546	0.1215	0.74334	0.99989
GL15615-R1	0.798258	1.09578	-0.45704	0.83693	0.99989
GL15616-R1	7.61415	6.78017	0.16736	0.8027	0.99989
GL15617-R1	2.88601	2.19157	0.39711	0.74412	0.99989
GL15618-R1	7.42994	7.87595	-0.084104	0.93378	0.99989
GL15619-R1	10.3159	15.067	-0.54652	0.36475	0.99989
GL15620-R1	33.4654	25.614	0.38574	0.27858	0.99989
GL15621-R1	6.81589	6.50622	0.067083	0.90948	0.99989
GL15622-R1	5.5878	5.34195	0.064915	0.91995	0.99989
GL15623-R1	3.43865	3.49281	-0.022548	0.99981	0.99989
GL15624-R1	53.7289	57.0493	-0.086511	0.81629	0.99989
GL15625-R1	8.53522	7.94444	0.10348	0.85901	0.99989
GL15626-R1	1.59652	1.98611	-0.31502	0.84843	0.99989
GL15627-R1	41.755	23.4224	0.83406	0.01884	0.54069
GL15628-R1	22.0442	29.2438	-0.40773	0.34178	0.99989
GL15629-R1	0	0	NA	NA	NA
GL15630-R1	0.368427	1.09578	-1.5725	0.54487	0.99989
GL15631-R1	0.736853	1.09578	-0.57251	0.79841	0.99989
GL15632-R1	0.307022	0.547892	-0.83555	0.79863	0.99989
GL15633-R1	6.38606	5.54741	0.20311	0.78704	0.99989
GL15634-R1	7.73696	9.31417	-0.26766	0.72659	0.99989
GL15635-R1	13.0177	27.4631	-1.077	0.024652	0.63917
GL15636-R1	5.40359	3.76676	0.52059	0.57158	0.99989
GL15637-R1	0	0	NA	NA	NA
GL15638-R1	0	0.136973	NA	NA	NA
GL15639-R1	17.6231	20.2035	-0.19714	0.71051	0.99989
GL15640-R1	0	0	NA	NA	NA
GL15641-R1	119.923	113.345	0.081383	0.58132	0.99989
GL15642-R1	2.39477	3.97222	-0.73006	0.54267	0.99989
GL15643-R1	0.122809	0.136973	-0.15748	0.98104	0.99989
GL15644-R1	0.491236	0.273946	0.84252	0.79727	0.99989
GL15645-R1	0	0	NA	NA	NA
GL15646-R1	0	0	NA	NA	NA
GL15647-R1	1.22809	1.98611	-0.69353	0.68119	0.99989
GL15648-R1	3.07022	4.10919	-0.42051	0.71334	0.99989
GL15649-R1	103.159	85.1973	0.276	0.15616	0.99989
GL15650-R1	8.84224	10.273	-0.21637	0.76961	0.99989
GL15651-R1	1.22809	1.91762	-0.6429	0.70654	0.99989
GL15652-R1	6.01764	9.04022	-0.58716	0.45252	0.99989
GL15653-R1	0.368427	0.20546	0.84252	0.82395	0.99989
GL15654-R1	0	0	NA	NA	NA
GL15655-R1	0	0	NA	NA	NA
GL15656-R1	0.859662	0.821839	0.064915	0.96856	0.99989
GL15657-R1	122.318	75.9516	0.68748	0.00063067	0.033714
GL15658-R1	13.5704	12.6015	0.10686	0.81822	0.99989
GL15659-R1	1.53511	2.12308	-0.46782	0.76947	0.99989
GL15660-R1	1.3509	1.57519	-0.22161	0.90632	0.99989
GL15661-R1	2.33337	3.62979	-0.63747	0.60729	0.99989
GL15662-R1	4.48252	6.57471	-0.55262	0.54515	0.99989
GL15663-R1	23.7635	21.0939	0.17193	0.65153	0.99989
GL15664-R1	18.7898	21.0939	-0.16688	0.75271	0.99989
GL15665-R1	562.772	721.985	-0.35942	3.0898e-05	0.0024033
GL15666-R1	0.614044	0.410919	0.57949	0.83427	0.99989
GL15667-R1	60.9746	64.8568	-0.089048	0.79682	0.99989
GL15668-R1	17.6231	13.9713	0.335	0.48723	0.99989
GL15669-R1	0.982471	1.09578	-0.15748	0.9464	0.99989
GL15670-R1	59.1939	57.4602	0.042885	0.80575	0.99989
GL15671-R1	14.8599	20.6829	-0.47702	0.35126	0.99989
GL15672-R1	3.50005	2.80795	0.31786	0.7675	0.99989
GL15673-R1	32.2373	34.0378	-0.078406	0.87537	0.99989
GL15674-R1	30.2724	29.4492	0.039774	0.86689	0.99989
GL15675-R1	1.22809	0.821839	0.57949	0.76731	0.99989
GL15676-R1	0	0.20546	NA	NA	NA
GL15677-R1	29.6583	34.5172	-0.21888	0.58672	0.99989
GL15678-R1	186.301	158.272	0.23523	0.097429	0.99989
GL15679-R1	111.756	92.6623	0.2703	0.14725	0.99989
GL15680-R1	1.10528	1.23276	-0.15748	0.94315	0.99989
GL15681-R1	117.651	122.522	-0.058533	0.84785	0.99989
GL15682-R1	0.614044	0.547892	0.16445	0.94427	0.99989
GL15683-R1	0.859662	1.16427	-0.43759	0.83887	0.99989
GL15684-R1	14.3072	12.3276	0.21486	0.67119	0.99989
GL15685-R1	52.8692	50.5431	0.064915	0.75721	0.99989
GL15686-R1	91.3698	86.9779	0.071069	0.66395	0.99989
GL15687-R1	8.10539	12.1221	-0.58069	0.3893	0.99989
GL15688-R1	81.6679	71.9794	0.18219	0.37896	0.99989
GL15689-R1	26.7109	28.9698	-0.11712	0.80738	0.99989
GL15690-R1	11.544	12.807	-0.14978	0.8282	0.99989
GL15691-R1	2.45618	4.04071	-0.71819	0.54521	0.99989
GL15692-R1	0	0	NA	NA	NA
GL15693-R1	0	0	NA	NA	NA
GL15694-R1	1.4123	1.57519	-0.15748	0.93575	0.99989
GL15695-R1	23.1495	23.08	0.0043385	0.94899	0.99989
GL15696-R1	32.79	28.6959	0.19241	0.55905	0.99989
GL15697-R1	5.09657	7.05411	-0.46894	0.59235	0.99989
GL15698-R1	0.798258	0.410919	0.958	0.716	0.99989
GL15699-R1	7.55275	5.82136	0.37565	0.61503	0.99989
GL15700-R1	56.4921	50.2691	0.16838	0.49392	0.99989
GL15701-R1	3.99129	3.49281	0.19247	0.83844	0.99989
GL15702-R1	27.4478	37.7361	-0.45925	0.22491	0.99989
GL15703-R1	50.0446	50.954	-0.02598	0.99119	0.99989
GL15704-R1	22.2898	19.2447	0.21192	0.60056	0.99989
GL15705-R1	90.0803	86.0876	0.065407	0.68491	0.99989
GL15706-R1	60.6062	59.7203	0.021245	0.86699	0.99989
GL15707-R1	13.5704	14.8616	-0.13113	0.84143	0.99989
GL15708-R1	33.404	32.3941	0.044289	0.85038	0.99989
GL15709-R1	2.64039	4.17768	-0.66195	0.56806	0.99989
GL15710-R1	0	0	NA	NA	NA
GL15711-R1	0	0	NA	NA	NA
GL15712-R1	24.5618	25.8879	-0.075864	0.89611	0.99989
GL15713-R1	31.8075	35.2021	-0.14629	0.72625	0.99989
GL15714-R1	0	0	NA	NA	NA
GL15715-R1	0	0	NA	NA	NA
GL15716-R1	0	0	NA	NA	NA
GL15717-R1	0	0	NA	NA	NA
GL15718-R1	0	0	NA	NA	NA
GL15719-R1	0	0	NA	NA	NA
GL15720-R1	0	0	NA	NA	NA
GL15721-R1	0	0	NA	NA	NA
GL15722-R1	0	0	NA	NA	NA
GL15723-R1	0	0	NA	NA	NA
GL15724-R1	0	0	NA	NA	NA
GL15725-R1	0	0	NA	NA	NA
GL15726-R1	0	0	NA	NA	NA
GL15727-R1	0	0	NA	NA	NA
GL15728-R1	0	0	NA	NA	NA
GL15729-R1	0	0	NA	NA	NA
GL15730-R1	0	0	NA	NA	NA
GL15731-R1	0	0	NA	NA	NA
GL15732-R1	0	0	NA	NA	NA
GL15733-R1	0	0	NA	NA	NA
GL15734-R1	0	0	NA	NA	NA
GL15735-R1	0	0	NA	NA	NA
GL15736-R1	0	0	NA	NA	NA
GL15737-R1	0	0	NA	NA	NA
GL15738-R1	0	0	NA	NA	NA
GL15739-R1	0	0	NA	NA	NA
GL15740-R1	1.96494	3.90373	-0.99037	0.42998	0.99989
GL15741-R1	0.245618	0.684865	-1.4794	0.64751	0.99989
GL15742-R1	0	0	NA	NA	NA
GL15743-R1	42.1235	38.9004	0.11484	0.66773	0.99989
GL15744-R1	5.465	5.95833	-0.12469	0.90505	0.99989
GL15745-R1	0	0	NA	NA	NA
GL15746-R1	0	0	NA	NA	NA
GL15747-R1	1.53511	1.23276	0.31645	0.84537	0.99989
GL15748-R1	2.39477	2.39703	-0.0013582	0.98702	0.99989
GL15749-R1	0	0	NA	NA	NA
GL15750-R1	0	0	NA	NA	NA
GL15751-R1	0.122809	0.273946	-1.1575	0.81174	0.99989
GL15752-R1	0	0	NA	NA	NA
GL15753-R1	68.9572	86.4985	-0.32697	0.19013	0.99989
GL15754-R1	358.602	403.728	-0.171	0.15646	0.99989
GL15755-R1	174.143	204.09	-0.22893	0.16536	0.99989
GL15756-R1	66.7466	57.5287	0.21441	0.36003	0.99989
GL15757-R1	109.975	62.3912	0.81776	0.00017693	0.011491
GL15758-R1	0	0	NA	NA	NA
GL15759-R1	0	0	NA	NA	NA
GL15760-R1	5.465	5.82136	-0.091135	0.93661	0.99989
GL15761-R1	1.4123	2.12308	-0.58811	0.71541	0.99989
GL15762-R1	0.122809	0.20546	-0.74244	0.8882	0.99989
GL15763-R1	22.7196	22.1212	0.038514	0.88683	0.99989
GL15764-R1	3.43865	2.87643	0.25756	0.80746	0.99989
GL15765-R1	43.9042	39.5852	0.1494	0.58576	0.99989
GL15766-R1	6.26325	3.69827	0.76006	0.3999	0.99989
GL15767-R1	24.3776	25.34	-0.055864	0.93563	0.99989
GL15768-R1	25.5443	26.3673	-0.045752	0.95432	0.99989
GL15769-R1	1635.63	1607.04	0.025444	0.34055	0.99989
GL15770-R1	10.6844	10.41	0.037539	0.92347	0.99989
GL15771-R1	8.59662	10.3415	-0.2666	0.71368	0.99989
GL15772-R1	0.859662	1.23276	-0.52005	0.80469	0.99989
GL15773-R1	3.74567	3.76676	-0.0080998	0.98885	0.99989
GL15774-R1	37.7023	35.2706	0.096189	0.72467	0.99989
GL15775-R1	1.10528	1.23276	-0.15748	0.94315	0.99989
GL15776-R1	0.184213	0.20546	-0.15748	0.97677	0.99989
GL15777-R1	1.4123	1.09578	0.36608	0.83164	0.99989
GL15778-R1	8.41241	8.21839	0.033664	0.93638	0.99989
GL15779-R1	0.429831	0.958812	-1.1575	0.65589	0.99989
GL15780-R1	2.08775	1.64368	0.34502	0.80616	0.99989
GL15781-R1	277.978	259.906	0.096978	0.33569	0.99989
GL15782-R1	34.9391	37.4621	-0.10059	0.81863	0.99989
GL15783-R1	1.10528	2.67098	-1.273	0.42187	0.99989
GL15784-R1	1.16668	1.09578	0.09045	0.95293	0.99989
GL15785-R1	14.1844	14.6561	-0.047195	0.9638	0.99989
GL15786-R1	0.245618	0.273946	-0.15748	0.97318	0.99989
GL15787-R1	0.122809	0	NA	NA	NA
GL15788-R1	0	0	NA	NA	NA
GL15789-R1	0.368427	0.0684865	2.4275	0.63218	0.99989
GL15790-R1	0.307022	0.20546	0.57949	0.88239	0.99989
GL15791-R1	0	0	NA	NA	NA
GL15792-R1	0	0	NA	NA	NA
GL15793-R1	0	0	NA	NA	NA
GL15794-R1	0	0	NA	NA	NA
GL15795-R1	5.15797	5.20498	-0.013087	0.99135	0.99989
GL15796-R1	1.16668	1.84914	-0.66444	0.7031	0.99989
GL15797-R1	2.39477	3.35584	-0.48679	0.7018	0.99989
GL15798-R1	13.6932	12.807	0.096528	0.83144	0.99989
GL15799-R1	15.9652	16.0943	-0.011627	0.98249	0.99989
GL15800-R1	0	0	NA	NA	NA
GL15801-R1	0	0	NA	NA	NA
GL15802-R1	4.1141	4.24617	-0.045585	0.98179	0.99989
GL15803-R1	0.368427	0.20546	0.84252	0.82395	0.99989
GL15804-R1	0	0	NA	NA	NA
GL15805-R1	0.368427	0.342433	0.10556	0.97009	0.99989
GL15806-R1	1.90354	2.534	-0.41273	0.777	0.99989
GL15807-R1	0.614044	0.547892	0.16445	0.94427	0.99989
GL15808-R1	4.1755	5.41044	-0.3738	0.70762	0.99989
GL15809-R1	10.5002	10.5469	-0.0064114	0.9792	0.99989
GL15810-R1	3.07022	4.45163	-0.53599	0.62865	0.99989
GL15811-R1	0.368427	0.479406	-0.37987	0.90967	0.99989
GL15812-R1	0	0	NA	NA	NA
GL15813-R1	0	0	NA	NA	NA
GL15814-R1	0	0	NA	NA	NA
GL15815-R1	2.02635	1.84914	0.13203	0.91591	0.99989
GL15816-R1	0.55264	0.890325	-0.68799	0.78481	0.99989
GL15817-R1	22.2898	18.9023	0.23782	0.56274	0.99989
GL15818-R1	1.28949	1.0273	0.32795	0.85367	0.99989
GL15819-R1	0.736853	1.36973	-0.89444	0.6685	0.99989
GL15820-R1	0.491236	0.273946	0.84252	0.79727	0.99989
GL15821-R1	0.0614044	0.136973	-1.1575	0.86625	0.99989
GL15822-R1	0.307022	0.547892	-0.83555	0.79863	0.99989
GL15823-R1	0	0	NA	NA	NA
GL15824-R1	0.122809	0.616379	-2.3274	0.55352	0.99989
GL15825-R1	0.122809	0	NA	NA	NA
GL15826-R1	1.96494	0.890325	1.1421	0.51141	0.99989
GL15827-R1	3.74567	4.5886	-0.29283	0.78757	0.99989
GL15828-R1	0.859662	1.5067	-0.80955	0.6808	0.99989
GL15829-R1	2.45618	2.67098	-0.12095	0.93864	0.99989
GL15830-R1	4.23691	3.35584	0.33634	0.73248	0.99989
GL15831-R1	2.8246	3.76676	-0.41528	0.72828	0.99989
GL15832-R1	0	0	NA	NA	NA
GL15833-R1	0.921067	0.821839	0.16445	0.93178	0.99989
GL15834-R1	0.614044	1.0273	-0.74244	0.75326	0.99989
GL15835-R1	36.9041	29.6547	0.31552	0.34019	0.99989
GL15836-R1	6.8773	7.94444	-0.2081	0.80497	0.99989
GL15837-R1	3.00882	2.26006	0.41284	0.73024	0.99989
GL15838-R1	0.675449	0.479406	0.4946	0.84829	0.99989
GL15839-R1	0.0614044	0.136973	-1.1575	0.86625	0.99989
GL15840-R1	0	0	NA	NA	NA
GL15841-R1	21.1845	17.875	0.24507	0.56246	0.99989
GL15842-R1	12.0967	11.9167	0.021631	0.93984	0.99989
GL15843-R1	5.09657	5.13649	-0.011257	0.98978	0.99989
GL15844-R1	1.22809	2.19157	-0.83555	0.60989	0.99989
GL15845-R1	0	0.0684865	NA	NA	NA
GL15846-R1	0.122809	0.136973	-0.15748	0.98104	0.99989
GL15847-R1	52.1324	41.7083	0.32184	0.24868	0.99989
GL15848-R1	7.00011	4.93103	0.50549	0.53024	0.99989
GL15849-R1	3.56146	3.97222	-0.15748	0.89814	0.99989
GL15850-R1	9.88612	13.4234	-0.44127	0.48634	0.99989
GL15851-R1	0.859662	0.958812	-0.15748	0.94985	0.99989
GL15852-R1	0.429831	0.410919	0.064915	0.97776	0.99989
GL15853-R1	30.5794	26.0934	0.22888	0.51205	0.99989
GL15854-R1	2.27196	1.5067	0.59254	0.68162	0.99989
GL15855-R1	0.184213	0.136973	0.42749	0.92991	0.99989
GL15856-R1	11.544	15.5464	-0.42944	0.46571	0.99989
GL15857-R1	0	0	NA	NA	NA
GL15858-R1	0	0	NA	NA	NA
GL15859-R1	0	0	NA	NA	NA
GL15860-R1	0	0	NA	NA	NA
GL15861-R1	0	0	NA	NA	NA
GL15862-R1	0	0	NA	NA	NA
GL15863-R1	12.6493	13.3549	-0.078307	0.92188	0.99989
GL15864-R1	8.65803	9.93055	-0.19784	0.79392	0.99989
GL15865-R1	2.94741	4.24617	-0.52671	0.64226	0.99989
GL15866-R1	0.307022	0.20546	0.57949	0.88239	0.99989
GL15867-R1	47.0972	41.7768	0.17294	0.52281	0.99989
GL15868-R1	2.51758	3.62979	-0.52785	0.66692	0.99989
GL15869-R1	0	0.0684865	NA	NA	NA
GL15870-R1	77.7994	67.8702	0.19698	0.35844	0.99989
GL15871-R1	0	0	NA	NA	NA
GL15872-R1	24.8688	23.2169	0.099159	0.76949	0.99989
GL15873-R1	0	0	NA	NA	NA
GL15874-R1	34.2023	23.8333	0.52111	0.15429	0.99989
GL15875-R1	5.95623	5.13649	0.21362	0.78521	0.99989
GL15876-R1	12.7107	14.3822	-0.17824	0.77939	0.99989
GL15877-R1	0.429831	0.273946	0.64988	0.84685	0.99989
GL15878-R1	6.75449	5.88984	0.19762	0.78613	0.99989
GL15879-R1	0	0.547892	NA	NA	NA
GL15880-R1	0	0.0684865	NA	NA	NA
GL15881-R1	47.527	149.849	-1.6567	1.8804e-13	4.7895e-11
GL15882-R1	5.5264	14.8616	-1.4272	0.038249	0.86946
GL15883-R1	3.50005	3.21887	0.12082	0.89737	0.99989
GL15884-R1	1.4123	2.60249	-0.88184	0.5599	0.99989
GL15885-R1	2.33337	2.39703	-0.038833	0.99036	0.99989
GL15886-R1	2.57899	2.12308	0.28064	0.82002	0.99989
GL15887-R1	12.2809	11.5742	0.085499	0.85456	0.99989
GL15888-R1	0	0	NA	NA	NA
GL15889-R1	0	0	NA	NA	NA
GL15890-R1	0	0	NA	NA	NA
GL15891-R1	2.51758	3.28735	-0.38489	0.76341	0.99989
GL15892-R1	6.14044	5.95833	0.043435	0.93635	0.99989
GL15893-R1	14.6143	13.8343	0.079129	0.85056	0.99989
GL15894-R1	4.66674	4.79406	-0.038833	0.98637	0.99989
GL15895-R1	0	0	NA	NA	NA
GL15896-R1	0	0	NA	NA	NA
GL15897-R1	0.307022	0.342433	-0.15748	0.97002	0.99989
GL15898-R1	35.1233	31.9832	0.13512	0.65406	0.99989
GL15899-R1	56.7991	53.0086	0.099642	0.65661	0.99989
GL15900-R1	0	0	NA	NA	NA
GL15901-R1	1511.59	922.377	0.71264	2.8141e-35	3.0463e-32
GL15902-R1	718.493	561.59	0.35546	2.9497e-06	0.00027175
GL15903-R1	1862.95	1156.33	0.68804	1.0671e-40	1.5402e-37
GL15904-R1	75.3433	71.089	0.083851	0.65469	0.99989
GL15905-R1	0.368427	0.20546	0.84252	0.82395	0.99989
GL15906-R1	450.586	377.772	0.25429	0.0057935	0.21441
GL15907-R1	7.42994	3.49281	1.089	0.21873	0.99989
GL15908-R1	190.415	224.636	-0.23844	0.12849	0.99989
GL15909-R1	147.801	216.554	-0.55108	0.00053309	0.029337
GL15910-R1	16.4564	12.807	0.36172	0.47269	0.99989
GL15911-R1	5.89483	4.38314	0.42749	0.61877	0.99989
GL15912-R1	79.6416	67.6647	0.23512	0.27872	0.99989
GL15913-R1	116.239	88.1422	0.39918	0.037431	0.85955
GL15914-R1	1.90354	2.26006	-0.24768	0.87388	0.99989
GL15915-R1	2.8246	5.13649	-0.86273	0.42171	0.99989
GL15916-R1	32.4215	31.2299	0.054027	0.83176	0.99989
GL15917-R1	2.88601	3.28735	-0.18785	0.8871	0.99989
GL15918-R1	10.93	10.9578	-0.0036721	0.97524	0.99989
GL15919-R1	3.50005	2.0546	0.76852	0.52533	0.99989
GL15920-R1	9.76331	8.35536	0.22467	0.71545	0.99989
GL15921-R1	42.4919	47.3242	-0.15539	0.66344	0.99989
GL15922-R1	1.04388	0.753352	0.47055	0.81987	0.99989
GL15923-R1	0	0	NA	NA	NA
GL15924-R1	2.64039	2.80795	-0.088765	0.95746	0.99989
GL15925-R1	15.5353	15.7519	-0.019974	0.99561	0.99989
GL15926-R1	5.09657	3.76676	0.4362	0.63769	0.99989
GL15927-R1	0	0	NA	NA	NA
GL15928-R1	0	0	NA	NA	NA
GL15929-R1	0	0	NA	NA	NA
GL15930-R1	36.5356	30.6135	0.25514	0.43078	0.99989
GL15931-R1	96.4664	96.9085	-0.0065963	0.93771	0.99989
GL15932-R1	76.9398	80.8826	-0.0721	0.83009	0.99989
GL15933-R1	0.736853	0.890325	-0.27295	0.91214	0.99989
GL15934-R1	0.122809	0.479406	-1.9648	0.63916	0.99989
GL15935-R1	32.79	15.478	1.083	0.010092	0.33701
GL15936-R1	521.876	669.045	-0.3584	6.3479e-05	0.0045558
GL15937-R1	0.429831	0.342433	0.32795	0.9152	0.99989
GL15938-R1	0.245618	0.410919	-0.74244	0.84241	0.99989
GL15939-R1	23.6407	22.7375	0.056198	0.85208	0.99989
GL15940-R1	19.0968	19.9296	-0.061582	0.93311	0.99989
GL15941-R1	17.4389	18.3544	-0.073819	0.91578	0.99989
GL15942-R1	17.3775	14.4507	0.26608	0.57298	0.99989
GL15943-R1	0.55264	0.821839	-0.57251	0.82495	0.99989
GL15944-R1	0.736853	0.753352	-0.031947	0.99692	0.99989
GL15945-R1	56.3079	55.2002	0.028664	0.85057	0.99989
GL15946-R1	94.2558	81.2935	0.21344	0.27862	0.99989
GL15947-R1	3.92988	4.31465	-0.13476	0.91134	0.99989
GL15948-R1	14.43	14.3822	0.004794	0.95904	0.99989
GL15949-R1	1.47371	1.5067	-0.031947	0.99564	0.99989
GL15950-R1	0.491236	0.479406	0.035168	0.98421	0.99989
GL15951-R1	0.429831	0.136973	1.6499	0.68633	0.99989
GL15952-R1	101.072	79.2389	0.3511	0.082958	0.99989
GL15953-R1	124.897	106.086	0.23551	0.17432	0.99989
GL15954-R1	0	0	NA	NA	NA
GL15955-R1	32.1145	25.477	0.33403	0.34957	0.99989
GL15956-R1	0	0	NA	NA	NA
GL15957-R1	0	0	NA	NA	NA
GL15958-R1	0.798258	0.890325	-0.15748	0.95167	0.99989
GL15959-R1	88.8522	69.4454	0.35553	0.10026	0.99989
GL15960-R1	0	0	NA	NA	NA
GL15961-R1	0	0.0684865	NA	NA	NA
GL15962-R1	0.184213	0.410919	-1.1575	0.77051	0.99989
GL15963-R1	3.86848	2.87643	0.42749	0.68687	0.99989
GL15964-R1	0.675449	0.342433	0.98003	0.7332	0.99989
GL15965-R1	178.503	150.259	0.24849	0.088781	0.99989
GL15966-R1	1.53511	1.84914	-0.26851	0.87579	0.99989
GL15967-R1	0	0.0684865	NA	NA	NA
GL15968-R1	4.1755	5.068	-0.27947	0.78731	0.99989
GL15969-R1	1.96494	1.23276	0.6726	0.67068	0.99989
GL15970-R1	3.62286	2.60249	0.47724	0.66758	0.99989
GL15971-R1	0	0.136973	NA	NA	NA
GL15972-R1	5.40359	4.99952	0.11213	0.88014	0.99989
GL15973-R1	3.07022	3.49281	-0.18605	0.88488	0.99989
GL15974-R1	11.7897	10.9578	0.10556	0.83201	0.99989
GL15975-R1	2.8246	2.39703	0.2368	0.83737	0.99989
GL15976-R1	0.245618	0.753352	-1.6169	0.60834	0.99989
GL15977-R1	0	0	NA	NA	NA
GL15978-R1	0	0	NA	NA	NA
GL15979-R1	21.2459	17.875	0.24924	0.5561	0.99989
GL15980-R1	12.4037	12.0536	0.041302	0.9125	0.99989
GL15981-R1	2.57899	2.534	0.025387	0.96987	0.99989
GL15982-R1	20.1407	20.6145	-0.033545	0.98105	0.99989
GL15983-R1	1.71932	2.19157	-0.35012	0.82313	0.99989
GL15984-R1	30.211	35.4075	-0.22898	0.56331	0.99989
GL15985-R1	5.95623	6.64319	-0.15748	0.86851	0.99989
GL15986-R1	77.4924	62.9391	0.3001	0.18594	0.99989
GL15987-R1	2.8246	3.42433	-0.27777	0.82557	0.99989
GL15988-R1	0.184213	0.273946	-0.57251	0.89839	0.99989
GL15989-R1	9.88612	11.6427	-0.23595	0.73221	0.99989
GL15990-R1	54.3429	58.2136	-0.099263	0.77868	0.99989
GL15991-R1	2.21056	1.78065	0.31201	0.8172	0.99989
GL15992-R1	22.474	23.1485	-0.042657	0.96294	0.99989
GL15993-R1	0.0614044	0	NA	NA	NA
GL15994-R1	2.33337	2.46552	-0.079475	0.96569	0.99989
GL15995-R1	7.61415	7.46503	0.028535	0.94491	0.99989
GL15996-R1	0.982471	1.36973	-0.47941	0.80952	0.99989
GL15997-R1	17.0704	12.67	0.43008	0.39462	0.99989
GL15998-R1	3.50005	3.28735	0.09045	0.91857	0.99989
GL15999-R1	352.769	356.815	-0.016454	0.9532	0.99989
GL16000-R1	616.562	595.491	0.050168	0.37846	0.99989
GL16001-R1	8.90365	4.5886	0.95634	0.225	0.99989
GL16002-R1	1.90354	2.67098	-0.48868	0.73169	0.99989
GL16003-R1	23.4565	20.2035	0.21538	0.58595	0.99989
GL16004-R1	119.493	104.853	0.18856	0.27302	0.99989
GL16005-R1	30.518	25.9564	0.23357	0.50499	0.99989
GL16006-R1	16.8248	20.7514	-0.30262	0.55329	0.99989
GL16007-R1	137.73	115.879	0.24922	0.13394	0.99989
GL16008-R1	1.90354	1.23276	0.62679	0.69353	0.99989
GL16009-R1	3.07022	3.90373	-0.34651	0.76784	0.99989
GL16010-R1	3.31584	2.73946	0.27548	0.79964	0.99989
GL16011-R1	5.95623	6.0953	-0.033298	0.98993	0.99989
GL16012-R1	0.859662	1.5067	-0.80955	0.6808	0.99989
GL16013-R1	1.4123	1.98611	-0.4919	0.76605	0.99989
GL16014-R1	1.65792	1.91762	-0.20994	0.90252	0.99989
GL16015-R1	4.91236	7.67049	-0.6429	0.45144	0.99989
GL16016-R1	178.38	173.134	0.043064	0.66861	0.99989
GL16017-R1	4.23691	3.28735	0.36608	0.7127	0.99989
GL16018-R1	1.4123	2.39703	-0.7632	0.62255	0.99989
GL16019-R1	9.94752	10.3415	-0.056032	0.95864	0.99989
GL16020-R1	8.41241	11.3688	-0.43448	0.52804	0.99989
GL16021-R1	1.65792	2.94492	-0.82885	0.55702	0.99989
GL16022-R1	2.14916	5.13649	-1.257	0.27018	0.99989
GL16023-R1	1.78073	0.684865	1.3786	0.47041	0.99989
GL16024-R1	0.245618	0.410919	-0.74244	0.84241	0.99989
GL16025-R1	0	0	NA	NA	NA
GL16026-R1	0	0	NA	NA	NA
GL16027-R1	17.5617	20.2035	-0.20218	0.70279	0.99989
GL16028-R1	0	0.273946	NA	NA	NA
GL16029-R1	7.85977	11.0948	-0.49733	0.47725	0.99989
GL16030-R1	3.07022	2.87643	0.094061	0.92134	0.99989
GL16031-R1	0.921067	0.958812	-0.057942	0.98668	0.99989
GL16032-R1	0.982471	1.16427	-0.24494	0.91035	0.99989
GL16033-R1	0.368427	0.410919	-0.15748	0.96716	0.99989
GL16034-R1	5.09657	6.16379	-0.27429	0.77043	0.99989
GL16035-R1	0	0	NA	NA	NA
GL16036-R1	3.25444	4.52011	-0.47395	0.66498	0.99989
GL16037-R1	1.71932	1.57519	0.12632	0.9253	0.99989
GL16038-R1	0.184213	0.20546	-0.15748	0.97677	0.99989
GL16039-R1	19.8336	18.0804	0.13352	0.73881	0.99989
GL16040-R1	9.76331	10.273	-0.073413	0.93744	0.99989
GL16041-R1	6.44747	5.75287	0.16445	0.82081	0.99989
GL16042-R1	502.841	462.421	0.12089	0.12185	0.99989
GL16043-R1	52.992	57.3232	-0.11334	0.74182	0.99989
GL16044-R1	745.573	643.226	0.21302	0.0023431	0.099143
GL16045-R1	0	0	NA	NA	NA
GL16046-R1	17.9915	17.4641	0.042926	0.8921	0.99989
GL16047-R1	20.2021	22.3266	-0.14426	0.78383	0.99989
GL16048-R1	1.53511	2.19157	-0.51362	0.74457	0.99989
GL16049-R1	824.907	673.36	0.29285	2.3852e-05	0.0019008
GL16050-R1	342.33	191.009	0.84175	1.2266e-11	2.3781e-09
GL16051-R1	0.245618	0.136973	0.84252	0.85586	0.99989
GL16052-R1	0	0.0684865	NA	NA	NA
GL16053-R1	0.368427	0.479406	-0.37987	0.90967	0.99989
GL16054-R1	3.62286	2.73946	0.40324	0.7109	0.99989
GL16055-R1	139.634	153.478	-0.13639	0.50056	0.99989
GL16056-R1	28.7987	23.3539	0.30234	0.41703	0.99989
GL16057-R1	5.28078	6.57471	-0.31618	0.72706	0.99989
GL16058-R1	3.56146	4.10919	-0.20639	0.8603	0.99989
GL16059-R1	0	0	NA	NA	NA
GL16060-R1	1.04388	1.64368	-0.65498	0.72287	0.99989
GL16061-R1	0.429831	0.547892	-0.35012	0.91102	0.99989
GL16062-R1	1.65792	0.616379	1.4275	0.47479	0.99989
GL16063-R1	0.245618	0.684865	-1.4794	0.64751	0.99989
GL16064-R1	1.10528	1.43822	-0.37987	0.84421	0.99989
GL16065-R1	0.921067	1.30124	-0.49851	0.80726	0.99989
GL16066-R1	0	0	NA	NA	NA
GL16067-R1	0.245618	0.273946	-0.15748	0.97318	0.99989
GL16068-R1	12.7107	13.9028	-0.12933	0.84903	0.99989
GL16069-R1	1.53511	1.64368	-0.098584	0.96267	0.99989
GL16069-R2	1.10528	1.57519	-0.51111	0.78338	0.99989
GL16070-R1	0.307022	0.684865	-1.1575	0.70647	0.99989
GL16071-R1	1.10528	1.57519	-0.51111	0.78338	0.99989
GL16072-R1	2.21056	2.534	-0.19701	0.8955	0.99989
GL16073-R1	0.798258	1.0273	-0.36393	0.87359	0.99989
GL16074-R1	0	0	NA	NA	NA
GL16075-R1	0	0	NA	NA	NA
GL16076-R1	0	0	NA	NA	NA
GL16077-R1	0.184213	0.136973	0.42749	0.92991	0.99989
GL16078-R1	1.65792	2.19157	-0.40259	0.79718	0.99989
GL16079-R1	9.51769	6.98563	0.44622	0.51153	0.99989
GL16080-R1	11.237	11.9167	-0.084721	0.91778	0.99989
GL16081-R1	10.623	8.49233	0.32295	0.60146	0.99989
GL16082-R1	0.55264	0.616379	-0.15748	0.95978	0.99989
GL16083-R1	0.184213	0.410919	-1.1575	0.77051	0.99989
GL16084-R1	3.56146	3.21887	0.14591	0.87905	0.99989
GL16085-R1	0.859662	1.5067	-0.80955	0.6808	0.99989
GL16086-R1	124.835	70.6781	0.82069	6.1474e-05	0.0044612
GL16087-R1	0	0	NA	NA	NA
GL16088-R1	31.3163	25.34	0.30549	0.39307	0.99989
GL16089-R1	9.51769	14.2452	-0.58179	0.34984	0.99989
GL16090-R1	0.736853	0.410919	0.84252	0.75305	0.99989
GL16091-R1	0	0	NA	NA	NA
GL16092-R1	0	0	NA	NA	NA
GL16093-R1	176.783	150.739	0.22993	0.11345	0.99989
GL16094-R1	172.485	136.288	0.33981	0.027741	0.70223
GL16095-R1	1.16668	1.09578	0.09045	0.95293	0.99989
GL16096-R1	0	0	NA	NA	NA
GL16097-R1	6.07904	4.79406	0.3426	0.67732	0.99989
GL16098-R1	1.10528	0.547892	1.0124	0.65443	0.99989
GL16099-R1	0	0	NA	NA	NA
GL16100-R1	1.53511	1.78065	-0.21406	0.90406	0.99989
GL16101-R1	0	0	NA	NA	NA
GL16102-R1	0	0	NA	NA	NA
GL16103-R1	0.368427	0.479406	-0.37987	0.90967	0.99989
GL16104-R1	2.7018	3.15038	-0.22161	0.86782	0.99989
GL16105-R1	19.5266	15.5464	0.32886	0.47185	0.99989
GL16106-R1	0	0	NA	NA	NA
GL16107-R1	0	0	NA	NA	NA
GL16108-R1	0	0	NA	NA	NA
GL16109-R1	0	0	NA	NA	NA
GL16110-R1	0	0	NA	NA	NA
GL16111-R1	14.123	12.3961	0.18817	0.70681	0.99989
GL16112-R1	8.16679	7.46503	0.12962	0.83463	0.99989
GL16113-R1	3.19303	2.80795	0.18541	0.85982	0.99989
GL16114-R1	99.598	89.5119	0.15404	0.39962	0.99989
GL16115-R1	18.8512	24.5867	-0.38322	0.41241	0.99989
GL16116-R1	41.8164	57.8711	-0.46877	0.12524	0.99989
GL16117-R1	0.982471	1.36973	-0.47941	0.80952	0.99989
GL16118-R1	3.80708	6.36925	-0.74244	0.4338	0.99989
GL16119-R1	1.71932	3.49281	-1.0225	0.44304	0.99989
GL16120-R1	0.614044	1.0273	-0.74244	0.75326	0.99989
GL16121-R1	3.80708	3.42433	0.15286	0.87004	0.99989
GL16122-R1	0.184213	0.0684865	1.4275	0.8117	0.99989
GL16123-R1	0.307022	0.273946	0.16445	0.96058	0.99989
GL16124-R1	15.9038	22.3266	-0.4894	0.32084	0.99989
GL16125-R1	8.53522	8.42385	0.018949	0.95247	0.99989
GL16126-R1	11.237	11.7112	-0.05963	0.95126	0.99989
GL16127-R1	24.2548	38.5579	-0.66876	0.079971	0.99989
GL16128-R1	1.53511	1.36973	0.16445	0.91199	0.99989
GL16129-R1	121.888	127.659	-0.06674	0.80994	0.99989
GL16130-R1	33.8339	34.7227	-0.037411	0.96658	0.99989
GL16131-R1	0.307022	0.479406	-0.6429	0.85068	0.99989
GL16132-R1	9.76331	13.0809	-0.42202	0.51068	0.99989
GL16133-R1	5.15797	4.72557	0.12632	0.87099	0.99989
GL16134-R1	19.4652	16.5737	0.232	0.5966	0.99989
GL16135-R1	34.2023	27.7371	0.30228	0.37653	0.99989
GL16136-R1	4.05269	5.68438	-0.48812	0.61732	0.99989
GL16137-R1	0	0	NA	NA	NA
GL16138-R1	3.74567	3.15038	0.2497	0.80448	0.99989
GL16139-R1	0.982471	1.78065	-0.85792	0.63782	0.99989
GL16140-R1	11.7897	14.1767	-0.266	0.66822	0.99989
GL16141-R1	0.184213	0.273946	-0.57251	0.89839	0.99989
GL16142-R1	1.78073	1.16427	0.61304	0.70843	0.99989
GL16143-R1	3.31584	4.24617	-0.35679	0.75118	0.99989
GL16144-R1	4.48252	4.5886	-0.033742	0.9909	0.99989
GL16145-R1	30.2724	31.1614	-0.041756	0.95895	0.99989
GL16146-R1	22.3512	21.0939	0.083531	0.8081	0.99989
GL16147-R1	0	0	NA	NA	NA
GL16148-R1	16.2108	15.1355	0.099014	0.81318	0.99989
GL16149-R1	0.122809	0.0684865	0.84252	0.8978	0.99989
GL16150-R1	2.7632	3.49281	-0.33805	0.78536	0.99989
GL16151-R1	4.91236	6.57471	-0.42051	0.64215	0.99989
GL16152-R1	0.798258	0.890325	-0.15748	0.95167	0.99989
GL16153-R1	32.1145	32.3256	-0.0094533	0.97036	0.99989
GL16154-R1	22.1056	17.8065	0.31201	0.4648	0.99989
GL16155-R1	16.0266	19.1762	-0.25885	0.62809	0.99989
GL16156-R1	138.958	120.468	0.206	0.20204	0.99989
GL16157-R1	0.675449	0.410919	0.71699	0.7924	0.99989
GL16158-R1	0.184213	0.479406	-1.3799	0.71691	0.99989
GL16159-R1	12.1581	9.99904	0.28205	0.61977	0.99989
GL16160-R1	0	0	NA	NA	NA
GL16161-R1	2.14916	1.64368	0.38684	0.78311	0.99989
GL16162-R1	0.307022	0.479406	-0.6429	0.85068	0.99989
GL16163-R1	1.4123	0.547892	1.3661	0.52317	0.99989
GL16164-R1	2193.61	1785.86	0.29669	3.0832e-12	6.3573e-10
GL16165-R1	139.879	111.633	0.32542	0.056382	0.99989
GL16166-R1	2376.66	2347.86	0.017591	0.33526	0.99989
GL16167-R1	70.7379	66.6374	0.086152	0.6581	0.99989
GL16168-R1	5.89483	3.97222	0.5695	0.52307	0.99989
GL16169-R1	2566.34	2844.38	-0.1484	0.0013549	0.063085
GL16170-R1	15.5967	12.7385	0.29205	0.56232	0.99989
GL16171-R1	2.57899	3.08189	-0.25701	0.84716	0.99989
GL16172-R1	3.00882	3.90373	-0.37566	0.74884	0.99989
GL16173-R1	1.78073	1.78065	6.388e-05	0.98806	0.99989
GL16174-R1	6.63168	7.46503	-0.17077	0.84745	0.99989
GL16175-R1	87.9926	87.2519	0.012196	0.8724	0.99989
GL16176-R1	0	0	NA	NA	NA
GL16177-R1	0	0	NA	NA	NA
GL16178-R1	0.122809	0.20546	-0.74244	0.8882	0.99989
GL16179-R1	0	0	NA	NA	NA
GL16180-R1	0.982471	1.91762	-0.96483	0.58855	0.99989
GL16181-R1	0	0	NA	NA	NA
GL16182-R1	0	0	NA	NA	NA
GL16183-R1	0	0	NA	NA	NA
GL16184-R1	0	0	NA	NA	NA
GL16185-R1	0	0	NA	NA	NA
GL16186-R1	2.8246	2.12308	0.41189	0.73882	0.99989
GL16187-R1	2.14916	3.90373	-0.86108	0.48439	0.99989
GL16188-R1	0	0	NA	NA	NA
GL16189-R1	0	0	NA	NA	NA
GL16190-R1	0	0	NA	NA	NA
GL16191-R1	0.921067	0.684865	0.42749	0.84407	0.99989
GL16192-R1	0	0.0684865	NA	NA	NA
GL16193-R1	0	0	NA	NA	NA
GL16194-R1	2272.64	2502.77	-0.13916	0.0052992	0.19838
GL16195-R1	1.47371	1.78065	-0.27295	0.876	0.99989
GL16196-R1	0.491236	0.890325	-0.85792	0.73924	0.99989
GL16197-R1	3.31584	3.35584	-0.0173	0.99606	0.99989
GL16198-R1	4.1141	5.20498	-0.33932	0.7386	0.99989
GL16199-R1	0.184213	0.0684865	1.4275	0.8117	0.99989
GL16200-R1	1.78073	0.753352	1.2411	0.50497	0.99989
GL16201-R1	0.675449	1.78065	-1.3985	0.48012	0.99989
GL16202-R1	1.16668	1.36973	-0.23148	0.90845	0.99989
GL16203-R1	34.4479	37.8046	-0.13414	0.74305	0.99989
GL16204-R1	4.35972	5.6159	-0.36528	0.70886	0.99989
GL16205-R1	1.10528	1.84914	-0.74244	0.67322	0.99989
GL16206-R1	1.04388	1.23276	-0.23994	0.90975	0.99989
GL16207-R1	65.1501	67.2538	-0.045848	0.9268	0.99989
GL16208-R1	6.81589	7.39655	-0.11795	0.90111	0.99989
GL16209-R1	0.429831	0.20546	1.0649	0.77133	0.99989
GL16210-R1	43.4744	50.6116	-0.2193	0.5095	0.99989
GL16211-R1	7.49134	7.19109	0.059014	0.91348	0.99989
GL16212-R1	6.14044	5.068	0.27693	0.7286	0.99989
GL16213-R1	169.845	190.393	-0.16476	0.35078	0.99989
GL16214-R1	122.318	116.153	0.074604	0.60215	0.99989
GL16215-R1	0.368427	0.753352	-1.0319	0.71959	0.99989
GL16216-R1	5.15797	3.35584	0.62013	0.52037	0.99989
GL16217-R1	15.5353	11.1633	0.47679	0.3742	0.99989
GL16218-R1	44.2112	42.8041	0.046663	0.8223	0.99989
GL16219-R1	8.2896	9.99904	-0.27049	0.71415	0.99989
GL16220-R1	8.78084	10.7524	-0.29223	0.68061	0.99989
GL16221-R1	18.1757	19.0393	-0.066965	0.92563	0.99989
GL16222-R1	0.736853	0.616379	0.25756	0.91018	0.99989
GL16223-R1	0.491236	0.958812	-0.96483	0.70209	0.99989
GL16224-R1	0	0	NA	NA	NA
GL16225-R1	74.1766	59.7203	0.31274	0.17966	0.99989
GL16226-R1	1.16668	2.32854	-0.99701	0.53986	0.99989
GL16227-R1	0	0	NA	NA	NA
GL16228-R1	0	0	NA	NA	NA
GL16229-R1	0	0	NA	NA	NA
GL16230-R1	0	0	NA	NA	NA
GL16231-R1	0	0	NA	NA	NA
GL16232-R1	15.7809	14.1082	0.16165	0.72691	0.99989
GL16233-R1	0	0	NA	NA	NA
GL16234-R1	31.9303	33.0105	-0.047999	0.94392	0.99989
GL16235-R1	0	0	NA	NA	NA
GL16236-R1	24.1319	32.6681	-0.43694	0.28212	0.99989
GL16237-R1	0.736853	1.0273	-0.47941	0.83465	0.99989
GL16238-R1	0	0.136973	NA	NA	NA
GL16239-R1	0.0614044	0.0684865	-0.15748	0.98659	0.99989
GL16240-R1	1.78073	1.36973	0.37858	0.80579	0.99989
GL16241-R1	1.16668	0.136973	3.0905	0.33465	0.99989
GL16242-R1	0	0	NA	NA	NA
GL16243-R1	0	0	NA	NA	NA
GL16244-R1	5.03516	4.45163	0.17771	0.83067	0.99989
GL16245-R1	0.307022	0.410919	-0.42051	0.90752	0.99989
GL16246-R1	1.16668	1.09578	0.09045	0.95293	0.99989
GL16247-R1	0.736853	0.821839	-0.15748	0.95357	0.99989
GL16248-R1	0	0.0684865	NA	NA	NA
GL16249-R1	1.47371	1.16427	0.34002	0.83872	0.99989
GL16250-R1	0.368427	0	NA	NA	NA
GL16251-R1	0	0	NA	NA	NA
GL16252-R1	0.429831	0.20546	1.0649	0.77133	0.99989
GL16253-R1	1.4123	1.30124	0.11816	0.93588	0.99989
GL16254-R1	0.859662	0.479406	0.84252	0.73399	0.99989
GL16255-R1	0.859662	1.0273	-0.25701	0.91139	0.99989
GL16256-R1	0	0	NA	NA	NA
GL16257-R1	43.9656	62.3912	-0.50497	0.087206	0.99989
GL16258-R1	2.51758	2.39703	0.070792	0.94268	0.99989
GL16259-R1	0	0	NA	NA	NA
GL16260-R1	3.92988	3.5613	0.14208	0.87578	0.99989
GL16261-R1	0	0	NA	NA	NA
GL16262-R1	2.51758	3.42433	-0.44378	0.72367	0.99989
GL16263-R1	2.08775	1.57519	0.40642	0.77694	0.99989
GL16264-R1	0	0	NA	NA	NA
GL16265-R1	0	0	NA	NA	NA
GL16266-R1	23.8863	37.1197	-0.636	0.10099	0.99989
GL16267-R1	1952.29	1911.12	0.030753	0.24811	0.99989
GL16268-R1	1.3509	1.43822	-0.090363	0.96882	0.99989
GL16269-R1	0.184213	0.616379	-1.7424	0.62465	0.99989
GL16270-R1	0	0	NA	NA	NA
GL16271-R1	4.1755	3.01341	0.47055	0.6488	0.99989
GL16272-R1	1.16668	1.09578	0.09045	0.95293	0.99989
GL16273-R1	105.923	115.742	-0.1279	0.58778	0.99989
GL16274-R1	4.1755	2.87643	0.53767	0.60907	0.99989
GL16275-R1	0	0	NA	NA	NA
GL16276-R1	0	0	NA	NA	NA
GL16277-R1	0	0	NA	NA	NA
GL16278-R1	0	0	NA	NA	NA
GL16279-R1	0.675449	0.821839	-0.28301	0.91234	0.99989
GL16280-R1	11.9739	11.0948	0.11	0.82509	0.99989
GL16281-R1	785.916	853.685	-0.11933	0.17558	0.99989
GL16282-R1	132.634	142.247	-0.10095	0.65352	0.99989
GL16283-R1	0.184213	0.136973	0.42749	0.92991	0.99989
GL16284-R1	0.0614044	0	NA	NA	NA
GL16285-R1	43.5972	53.6935	-0.30051	0.34375	0.99989
GL16286-R1	6.9387	6.0953	0.18697	0.79316	0.99989
GL16287-R1	1.53511	1.5067	0.026947	0.97601	0.99989
GL16288-R1	57.0447	53.1456	0.10214	0.64949	0.99989
GL16289-R1	112.923	97.7303	0.20846	0.24529	0.99989
GL16290-R1	3.74567	4.45163	-0.24911	0.82265	0.99989
GL16291-R1	0	0	NA	NA	NA
GL16292-R1	0.0614044	0.136973	-1.1575	0.86625	0.99989
GL16293-R1	0.982471	0.890325	0.14208	0.9377	0.99989
GL16294-R1	0	0	NA	NA	NA
GL16295-R1	1.3509	0.410919	1.717	0.4617	0.99989
GL16296-R1	0	0	NA	NA	NA
GL16297-R1	0.307022	0.273946	0.16445	0.96058	0.99989
GL16298-R1	4.72814	8.1499	-0.78551	0.35165	0.99989
GL16299-R1	17.0704	19.0393	-0.15748	0.77928	0.99989
GL16300-R1	2.7018	3.76676	-0.47941	0.68936	0.99989
GL16301-R1	0	0	NA	NA	NA
GL16302-R1	45.5621	39.3798	0.21038	0.45695	0.99989
GL16303-R1	6.14044	7.46503	-0.28181	0.74117	0.99989
GL16304-R1	0.491236	0.547892	-0.15748	0.96208	0.99989
GL16305-R1	2.39477	1.0273	1.221	0.44515	0.99989
GL16306-R1	0	0.0684865	NA	NA	NA
GL16307-R1	0	0	NA	NA	NA
GL16308-R1	0	0	NA	NA	NA
GL16309-R1	0	0	NA	NA	NA
GL16310-R1	0	0	NA	NA	NA
GL16311-R1	1.3509	1.0273	0.39506	0.82408	0.99989
GL16312-R1	0.122809	0.0684865	0.84252	0.8978	0.99989
GL16313-R1	0.429831	0.410919	0.064915	0.97776	0.99989
GL16314-R1	136.686	131.357	0.057373	0.64914	0.99989
GL16315-R1	25.053	23.08	0.11834	0.73441	0.99989
GL16316-R1	1.71932	2.0546	-0.25701	0.87495	0.99989
GL16317-R1	14.4915	18.012	-0.31375	0.56652	0.99989
GL16318-R1	0.429831	1.30124	-1.598	0.50433	0.99989
GL16319-R1	4.1141	3.01341	0.44918	0.66422	0.99989
GL16320-R1	16.6406	15.4095	0.11089	0.79314	0.99989
GL16321-R1	2.57899	3.76676	-0.54652	0.65042	0.99989
GL16322-R1	5.03516	4.24617	0.24588	0.77704	0.99989
GL16323-R1	0	0.20546	NA	NA	NA
GL16324-R1	2.94741	4.10919	-0.47941	0.67632	0.99989
GL16325-R1	0	0	NA	NA	NA
GL16326-R1	0	0	NA	NA	NA
GL16327-R1	0	0	NA	NA	NA
GL16328-R1	0	0	NA	NA	NA
GL16329-R1	0	0	NA	NA	NA
GL16330-R1	0	0	NA	NA	NA
GL16331-R1	10.8072	8.6293	0.32467	0.59662	0.99989
GL16332-R1	0	0	NA	NA	NA
GL16333-R1	10.0089	9.24568	0.11444	0.83473	0.99989
GL16334-R1	1.3509	1.30124	0.054027	0.96541	0.99989
GL16335-R1	8.78084	10.0675	-0.19728	0.79316	0.99989
GL16336-R1	42.1235	43.7629	-0.055085	0.91744	0.99989
GL16337-R1	4.05269	3.97222	0.028936	0.95948	0.99989
GL16338-R1	32.9742	34.0378	-0.045801	0.94799	0.99989
GL16339-R1	2.27196	1.71216	0.40812	0.76675	0.99989
GL16340-R1	0.982471	0.821839	0.25756	0.89636	0.99989
GL16341-R1	1.47371	1.30124	0.17956	0.90708	0.99989
GL16342-R1	24.1319	19.5872	0.30104	0.45923	0.99989
GL16343-R1	2.27196	2.0546	0.14509	0.90372	0.99989
GL16344-R1	80.5012	75.3352	0.095687	0.60826	0.99989
GL16345-R1	4.23691	3.76676	0.16969	0.85042	0.99989
GL16346-R1	0.0614044	0.0684865	-0.15748	0.98659	0.99989
GL16347-R1	0.0614044	0.20546	-1.7424	0.77758	0.99989
GL16348-R1	1.10528	0.890325	0.31201	0.87017	0.99989
GL16349-R1	8.41241	9.6566	-0.199	0.79544	0.99989
GL16350-R1	279.697	227.923	0.29532	0.013214	0.41361
GL16351-R1	0	0	NA	NA	NA
GL16352-R1	0.859662	1.84914	-1.105	0.55145	0.99989
GL16353-R1	0.736853	0.753352	-0.031947	0.99692	0.99989
GL16354-R1	2.88601	2.26006	0.35272	0.76865	0.99989
GL16355-R1	0	0	NA	NA	NA
GL16356-R1	0	0	NA	NA	NA
GL16357-R1	3.07022	2.39703	0.3571	0.75908	0.99989
GL16358-R1	70.6765	61.9118	0.19102	0.39398	0.99989
GL16359-R1	0.0614044	0.20546	-1.7424	0.77758	0.99989
GL16360-R1	0.614044	1.09578	-0.83555	0.71826	0.99989
GL16361-R1	0	0	NA	NA	NA
GL16362-R1	0.184213	0.273946	-0.57251	0.89839	0.99989
GL16363-R1	3.56146	3.76676	-0.080856	0.95658	0.99989
GL16364-R1	1.22809	1.0273	0.25756	0.88421	0.99989
GL16365-R1	0.0614044	0	NA	NA	NA
GL16366-R1	0.0614044	0.479406	-2.9648	0.55031	0.99989
GL16367-R1	5.15797	4.65709	0.14738	0.85349	0.99989
GL16368-R1	8.10539	8.49233	-0.06728	0.94994	0.99989
GL16369-R1	139.45	193.132	-0.46984	0.0049985	0.19097
GL16370-R1	57.3518	56.9808	0.0093616	0.9051	0.99989
GL16371-R1	17.3161	51.5019	-1.5725	3.3119e-05	0.0025159
GL16372-R1	1.3509	0.821839	0.71699	0.70974	0.99989
GL16373-R1	1.84213	1.71216	0.10556	0.93318	0.99989
GL16374-R1	0.429831	0.342433	0.32795	0.9152	0.99989
GL16375-R1	9.21067	10.7524	-0.22328	0.75659	0.99989
GL16376-R1	1.16668	0.821839	0.50549	0.79777	0.99989
GL16377-R1	67.1151	62.9391	0.092679	0.64813	0.99989
GL16378-R1	35.7374	38.2155	-0.096723	0.82569	0.99989
GL16379-R1	4.23691	1.57519	1.4275	0.25323	0.99989
GL16380-R1	1.28949	2.46552	-0.93508	0.55046	0.99989
GL16381-R1	1.16668	1.16427	0.0029873	0.98911	0.99989
GL16382-R1	0.55264	1.30124	-1.2355	0.58414	0.99989
GL16383-R1	1.96494	2.39703	-0.28676	0.84885	0.99989
GL16384-R1	11.4826	8.21839	0.48253	0.44013	0.99989
GL16385-R1	2.45618	3.15038	-0.35911	0.78338	0.99989
GL16386-R1	9.94752	14.7931	-0.57251	0.34803	0.99989
GL16387-R1	5.09657	4.45163	0.19519	0.8156	0.99989
GL16388-R1	0.491236	0.20546	1.2576	0.72355	0.99989
GL16389-R1	44.5182	31.1614	0.51464	0.10791	0.99989
GL16390-R1	3.62286	3.90373	-0.10772	0.93567	0.99989
GL16391-R1	10.5616	10.0675	0.069115	0.88496	0.99989
GL16392-R1	71.8432	89.9913	-0.32493	0.18421	0.99989
GL16393-R1	29.2285	25.0661	0.22164	0.53305	0.99989
GL16394-R1	0	0	NA	NA	NA
GL16395-R1	3.07022	3.97222	-0.3716	0.74937	0.99989
GL16396-R1	23.3951	18.5599	0.33402	0.42465	0.99989
GL16397-R1	0	0	NA	NA	NA
GL16398-R1	8.96505	6.43774	0.47776	0.49889	0.99989
GL16399-R1	11.1142	12.1906	-0.13336	0.85333	0.99989
GL16400-R1	10.4388	4.24617	1.2977	0.094911	0.99989
GL16401-R1	2.08775	2.0546	0.023095	0.97417	0.99989
GL16402-R1	22.4126	22.669	-0.016412	0.98812	0.99989
GL16403-R1	12.8335	12.1221	0.082276	0.85566	0.99989
GL16404-R1	1.71932	1.84914	-0.10501	0.9571	0.99989
GL16405-R1	0	0	NA	NA	NA
GL16406-R1	0	0	NA	NA	NA
GL16407-R1	3.25444	3.42433	-0.073413	0.96385	0.99989
GL16408-R1	0	0	NA	NA	NA
GL16409-R1	0	0	NA	NA	NA
GL16410-R1	0	0	NA	NA	NA
GL16411-R1	0	0	NA	NA	NA
GL16412-R1	0	0	NA	NA	NA
GL16413-R1	0	0	NA	NA	NA
GL16414-R1	5.5264	7.1226	-0.36606	0.67346	0.99989
GL16415-R1	0.736853	0.479406	0.62013	0.80805	0.99989
GL16416-R1	0.0614044	0	NA	NA	NA
GL16417-R1	0	0	NA	NA	NA
GL16418-R1	0	0	NA	NA	NA
GL16419-R1	0	0	NA	NA	NA
GL16420-R1	1.10528	1.36973	-0.30948	0.87615	0.99989
GL16421-R1	9.82471	9.10871	0.10917	0.84229	0.99989
GL16422-R1	0.736853	0.753352	-0.031947	0.99692	0.99989
GL16423-R1	4.42112	4.86254	-0.1373	0.90382	0.99989
GL16424-R1	2.02635	1.78065	0.18648	0.88757	0.99989
GL16425-R1	0.184213	0.20546	-0.15748	0.97677	0.99989
GL16426-R1	3.00882	2.80795	0.09968	0.91847	0.99989
GL16427-R1	85.4136	49.5843	0.78458	0.0014104	0.064966
GL16428-R1	73.8081	35.8869	1.0403	0.00018526	0.011797
GL16429-R1	0	0.0684865	NA	NA	NA
GL16430-R1	7.67556	7.32806	0.06684	0.90422	0.99989
GL16431-R1	25.4214	26.2988	-0.048953	0.94805	0.99989
GL16432-R1	0	0	NA	NA	NA
GL16433-R1	0	0	NA	NA	NA
GL16434-R1	2.08775	1.91762	0.12263	0.91968	0.99989
GL16435-R1	1.90354	1.78065	0.096279	0.93687	0.99989
GL16436-R1	6.01764	2.32854	1.3698	0.18664	0.99989
GL16437-R1	0	0	NA	NA	NA
GL16438-R1	28.9829	17.1901	0.75362	0.072183	0.99989
GL16439-R1	79.0889	72.8012	0.11951	0.5434	0.99989
GL16440-R1	5.40359	7.19109	-0.41229	0.63363	0.99989
GL16441-R1	5.28078	5.75287	-0.12353	0.90773	0.99989
GL16442-R1	0	0	NA	NA	NA
GL16443-R1	0.368427	0.136973	1.4275	0.73618	0.99989
GL16444-R1	15.1669	21.5733	-0.50832	0.31149	0.99989
GL16445-R1	14.4915	13.0809	0.14774	0.75643	0.99989
GL16446-R1	0.859662	0.616379	0.47995	0.83348	0.99989
GL16447-R1	119.063	142.315	-0.25736	0.18962	0.99989
GL16448-R1	80.3784	106.36	-0.40407	0.072342	0.99989
GL16449-R1	0.184213	0.890325	-2.273	0.48277	0.99989
GL16450-R1	0.429831	0.958812	-1.1575	0.65589	0.99989
GL16451-R1	323.601	254.907	0.34425	0.0022932	0.097666
GL16452-R1	144.669	47.1872	1.6163	2.8184e-13	6.9077e-11
GL16453-R1	0	0	NA	NA	NA
GL16454-R1	21.6758	17.738	0.28924	0.49823	0.99989
GL16455-R1	11.2984	8.1499	0.47127	0.45316	0.99989
GL16456-R1	0	0	NA	NA	NA
GL16457-R1	2.27196	4.10919	-0.85491	0.4759	0.99989
GL16458-R1	0.55264	1.23276	-1.1575	0.61338	0.99989
GL16459-R1	2.02635	1.91762	0.079562	0.94384	0.99989
GL16460-R1	3.25444	3.28735	-0.014519	0.99414	0.99989
GL16461-R1	0	0.20546	NA	NA	NA
GL16462-R1	0	0	NA	NA	NA
GL16463-R1	0.245618	0.616379	-1.3274	0.69	0.99989
GL16464-R1	0	0	NA	NA	NA
GL16465-R1	0.368427	0.410919	-0.15748	0.96716	0.99989
GL16466-R1	0	0	NA	NA	NA
GL16467-R1	0.736853	0.753352	-0.031947	0.99692	0.99989
GL16468-R1	3.37724	2.534	0.41443	0.71396	0.99989
GL16469-R1	99.598	106.497	-0.096618	0.71351	0.99989
GL16470-R1	1.59652	1.5067	0.083531	0.94825	0.99989
GL16471-R1	33.6496	32.5996	0.045737	0.84668	0.99989
GL16472-R1	178.441	163.477	0.12636	0.33928	0.99989
GL16473-R1	4.35972	4.99952	-0.19755	0.85318	0.99989
GL16474-R1	0.184213	0.20546	-0.15748	0.97677	0.99989
GL16475-R1	1.47371	2.94492	-0.99878	0.48992	0.99989
GL16476-R1	0	0	NA	NA	NA
GL16477-R1	0	0	NA	NA	NA
GL16478-R1	0	0	NA	NA	NA
GL16479-R1	0	0	NA	NA	NA
GL16480-R1	0.614044	0.547892	0.16445	0.94427	0.99989
GL16481-R1	4.97376	5.68438	-0.19267	0.84776	0.99989
GL16482-R1	1.78073	1.71216	0.056647	0.95896	0.99989
GL16483-R1	1.90354	1.5067	0.33729	0.81834	0.99989
GL16484-R1	0	0	NA	NA	NA
GL16485-R1	1.96494	1.98611	-0.015458	0.99596	0.99989
GL16486-R1	0.675449	0.342433	0.98003	0.7332	0.99989
GL16487-R1	0.184213	0.410919	-1.1575	0.77051	0.99989
GL16488-R1	6.9387	7.60201	-0.13171	0.88562	0.99989
GL16489-R1	0.184213	0	NA	NA	NA
GL16490-R1	1.78073	2.12308	-0.25369	0.87462	0.99989
GL16491-R1	2.57899	3.35584	-0.37987	0.76405	0.99989
GL16492-R1	0.491236	0.958812	-0.96483	0.70209	0.99989
GL16493-R1	1.59652	2.73946	-0.77897	0.59198	0.99989
GL16494-R1	3.25444	2.73946	0.24851	0.81825	0.99989
GL16495-R1	11.0528	10.6839	0.048973	0.90767	0.99989
GL16496-R1	3.43865	4.17768	-0.28086	0.8055	0.99989
GL16497-R1	0.245618	0.273946	-0.15748	0.97318	0.99989
GL16498-R1	6.63168	13.1494	-0.98755	0.14846	0.99989
GL16499-R1	4.66674	6.84865	-0.55341	0.53634	0.99989
GL16500-R1	3.99129	4.04071	-0.017753	0.99604	0.99989
GL16501-R1	282.706	247.305	0.19301	0.085372	0.99989
GL16502-R1	2.7632	3.69827	-0.42051	0.72745	0.99989
GL16503-R1	0.0614044	0	NA	NA	NA
GL16504-R1	0.736853	0.479406	0.62013	0.80805	0.99989
GL16505-R1	0.307022	0.410919	-0.42051	0.90752	0.99989
GL16506-R1	18.5441	19.5872	-0.078944	0.90439	0.99989
GL16507-R1	0.429831	0.410919	0.064915	0.97776	0.99989
GL16508-R1	0	0	NA	NA	NA
GL16509-R1	0	0	NA	NA	NA
GL16510-R1	0	0	NA	NA	NA
GL16511-R1	0	0	NA	NA	NA
GL16512-R1	0.122809	0.136973	-0.15748	0.98104	0.99989
GL16513-R1	55.0798	64.7883	-0.23421	0.42321	0.99989
GL16514-R1	61.6501	46.8448	0.39621	0.13216	0.99989
GL16515-R1	7.55275	8.97174	-0.24839	0.75108	0.99989
GL16516-R1	0.184213	0	NA	NA	NA
GL16517-R1	124.283	107.455	0.20989	0.22014	0.99989
GL16518-R1	0.491236	0.753352	-0.61691	0.82033	0.99989
GL16519-R1	1.96494	1.36973	0.52059	0.733	0.99989
GL16520-R1	27.018	42.4617	-0.65224	0.072574	0.99989
GL16521-R1	0.736853	0.410919	0.84252	0.75305	0.99989
GL16522-R1	0	0	NA	NA	NA
GL16523-R1	3.99129	2.60249	0.61696	0.57347	0.99989
GL16524-R1	0	0	NA	NA	NA
GL16525-R1	2.7632	2.80795	-0.023176	0.99976	0.99989
GL16526-R1	10.5616	8.56082	0.303	0.62241	0.99989
GL16527-R1	0	0	NA	NA	NA
GL16528-R1	0.675449	0.616379	0.13203	0.95139	0.99989
GL16529-R1	7.79837	4.24617	0.87701	0.29007	0.99989
GL16530-R1	0	0.0684865	NA	NA	NA
GL16531-R1	0.736853	0.890325	-0.27295	0.91214	0.99989
GL16532-R1	1.65792	1.71216	-0.046446	0.988	0.99989
GL16533-R1	6.75449	7.60201	-0.17053	0.84632	0.99989
GL16534-R1	5.89483	3.90373	0.5946	0.50746	0.99989
GL16535-R1	0	0.136973	NA	NA	NA
GL16536-R1	0	0	NA	NA	NA
GL16537-R1	0	0	NA	NA	NA
GL16538-R1	0	0	NA	NA	NA
GL16539-R1	0	0	NA	NA	NA
GL16540-R1	2.7018	2.19157	0.30195	0.8039	0.99989
GL16541-R1	0	0	NA	NA	NA
GL16542-R1	13.3248	15.8204	-0.24768	0.67451	0.99989
GL16543-R1	0	0	NA	NA	NA
GL16544-R1	0	0	NA	NA	NA
GL16545-R1	0	0	NA	NA	NA
GL16546-R1	0	0	NA	NA	NA
GL16547-R1	0	0	NA	NA	NA
GL16548-R1	0	0	NA	NA	NA
GL16549-R1	0.429831	0.547892	-0.35012	0.91102	0.99989
GL16550-R1	2.21056	2.46552	-0.15748	0.91967	0.99989
GL16551-R1	2.14916	1.84914	0.21692	0.86824	0.99989
GL16552-R1	0.736853	1.16427	-0.65998	0.76375	0.99989
GL16553-R1	93.4576	127.385	-0.44681	0.029938	0.74501
GL16554-R1	0	0	NA	NA	NA
GL16555-R1	0	0	NA	NA	NA
GL16556-R1	0	0	NA	NA	NA
GL16557-R1	0	0	NA	NA	NA
GL16558-R1	0	0	NA	NA	NA
GL16559-R1	0	0	NA	NA	NA
GL16560-R1	0	0	NA	NA	NA
GL16561-R1	0	0	NA	NA	NA
GL16562-R1	0	0	NA	NA	NA
GL16563-R1	0	0.0684865	NA	NA	NA
GL16564-R1	0.122809	0.0684865	0.84252	0.8978	0.99989
GL16565-R1	1.53511	0.958812	0.67902	0.70477	0.99989
GL16566-R1	0	0	NA	NA	NA
GL16567-R1	0.184213	0.20546	-0.15748	0.97677	0.99989
GL16568-R1	0	0	NA	NA	NA
GL16569-R1	0	0	NA	NA	NA
GL16570-R1	888.584	896.215	-0.012337	0.87808	0.99989
GL16571-R1	0	0	NA	NA	NA
GL16572-R1	0	0	NA	NA	NA
GL16573-R1	0	0	NA	NA	NA
GL16574-R1	0	0	NA	NA	NA
GL16575-R1	0	0	NA	NA	NA
GL16576-R1	4.1141	3.28735	0.32365	0.74469	0.99989
GL16577-R1	40.2813	55.0632	-0.45098	0.1498	0.99989
GL16578-R1	0.0614044	0.753352	-3.6169	0.41394	0.99989
GL16579-R1	13.2634	11.5057	0.20509	0.69461	0.99989
GL16580-R1	0	0	NA	NA	NA
GL16581-R1	4.05269	3.97222	0.028936	0.95948	0.99989
GL16582-R1	2.14916	1.98611	0.11382	0.92331	0.99989
GL16583-R1	1.28949	2.39703	-0.89444	0.57108	0.99989
GL16584-R1	31.7461	29.9971	0.081756	0.77586	0.99989
GL16585-R1	0.245618	0.547892	-1.1575	0.73624	0.99989
GL16586-R1	0	0	NA	NA	NA
GL16587-R1	0	0	NA	NA	NA
GL16588-R1	0.122809	0.0684865	0.84252	0.8978	0.99989
GL16589-R1	0	0	NA	NA	NA
GL16590-R1	0.0614044	0	NA	NA	NA
GL16591-R1	0.184213	0.410919	-1.1575	0.77051	0.99989
GL16592-R1	0.491236	0.410919	0.25756	0.92661	0.99989
GL16593-R1	0	0	NA	NA	NA
GL16594-R1	73.1941	70.1302	0.061691	0.7259	0.99989
GL16595-R1	8.84224	5.27346	0.74566	0.32499	0.99989
GL16596-R1	2.33337	3.35584	-0.52426	0.68097	0.99989
GL16597-R1	0	0	NA	NA	NA
GL16598-R1	0	0	NA	NA	NA
GL16599-R1	0.0614044	0	NA	NA	NA
GL16600-R1	0	0	NA	NA	NA
GL16601-R1	0	0	NA	NA	NA
GL16602-R1	0	0	NA	NA	NA
GL16603-R1	0.307022	0.547892	-0.83555	0.79863	0.99989
GL16604-R1	1.53511	2.32854	-0.60108	0.69674	0.99989
GL16605-R1	4.54393	4.5886	-0.014113	0.99273	0.99989
GL16606-R1	0.122809	0	NA	NA	NA
GL16607-R1	0.307022	0.342433	-0.15748	0.97002	0.99989
GL16608-R1	0.614044	0.958812	-0.6429	0.79006	0.99989
GL16609-R1	0	0	NA	NA	NA
GL16610-R1	0.429831	0.547892	-0.35012	0.91102	0.99989
GL16611-R1	353.014	389.757	-0.14285	0.25706	0.99989
GL16612-R1	0	0	NA	NA	NA
GL16613-R1	1.3509	1.43822	-0.090363	0.96882	0.99989
GL16614-R1	0	0	NA	NA	NA
GL16615-R1	1.22809	1.36973	-0.15748	0.94008	0.99989
GL16616-R1	0.859662	0.753352	0.19045	0.92529	0.99989
GL16617-R1	1.04388	2.12308	-1.0242	0.54926	0.99989
GL16618-R1	1.65792	0.890325	0.89697	0.61925	0.99989
GL16619-R1	5.28078	4.65709	0.18132	0.82368	0.99989
GL16620-R1	32.4215	35.8869	-0.14651	0.72326	0.99989
GL16621-R1	0	0	NA	NA	NA
GL16622-R1	0	0	NA	NA	NA
GL16623-R1	0.0614044	0	NA	NA	NA
GL16624-R1	161.187	193.269	-0.26188	0.1195	0.99989
GL16625-R1	0	0	NA	NA	NA
GL16626-R1	0	0	NA	NA	NA
GL16627-R1	0	0	NA	NA	NA
GL16628-R1	0	0	NA	NA	NA
GL16629-R1	0	0	NA	NA	NA
GL16630-R1	0	0	NA	NA	NA
GL16631-R1	0	0	NA	NA	NA
GL16632-R1	0	0	NA	NA	NA
GL16633-R1	0	0	NA	NA	NA
GL16634-R1	0	0	NA	NA	NA
GL16635-R1	1.4123	1.23276	0.19616	0.90188	0.99989
GL16636-R1	3.50005	3.01341	0.21598	0.83295	0.99989
GL16637-R1	4.1755	7.05411	-0.75652	0.40216	0.99989
GL16638-R1	34.2637	32.1202	0.0932	0.74328	0.99989
GL16639-R1	103.282	100.675	0.036884	0.76764	0.99989
GL16640-R1	0	0	NA	NA	NA
GL16641-R1	1.28949	2.12308	-0.71936	0.66055	0.99989
GL16642-R1	118.142	102.661	0.20263	0.24619	0.99989
GL16643-R1	8.90365	8.08141	0.13979	0.81645	0.99989
GL16644-R1	68.5888	83.6906	-0.28709	0.25951	0.99989
GL16645-R1	3.13163	4.65709	-0.57251	0.59852	0.99989
GL16646-R1	55.8166	50.954	0.1315	0.58071	0.99989
GL16647-R1	0.859662	0.958812	-0.15748	0.94985	0.99989
GL16648-R1	0	0	NA	NA	NA
GL16649-R1	0.0614044	0	NA	NA	NA
GL16650-R1	0.307022	0.20546	0.57949	0.88239	0.99989
GL16651-R1	1.4123	1.09578	0.36608	0.83164	0.99989
GL16652-R1	12.8949	14.2452	-0.14367	0.82736	0.99989
GL16653-R1	3.68427	6.36925	-0.78975	0.40804	0.99989
GL16654-R1	13.2634	15.067	-0.18395	0.7665	0.99989
GL16655-R1	2.39477	1.71216	0.48407	0.72369	0.99989
GL16656-R1	62.7553	60.6791	0.048539	0.78353	0.99989
GL16657-R1	5.465	3.21887	0.76367	0.42985	0.99989
GL16658-R1	0	0	NA	NA	NA
GL16659-R1	0	0	NA	NA	NA
GL16660-R1	6.20185	4.79406	0.37145	0.65182	0.99989
GL16661-R1	4.48252	3.76676	0.25099	0.7856	0.99989
GL16662-R1	63.1238	63.0076	0.0026571	0.92104	0.99989
GL16663-R1	0	0	NA	NA	NA
GL16664-R1	0	0	NA	NA	NA
GL16665-R1	1.10528	0.753352	0.55302	0.78747	0.99989
GL16666-R1	104.326	79.6499	0.38936	0.053746	0.99989
GL16667-R1	13.1406	13.4234	-0.03072	0.98873	0.99989
GL16668-R1	0	0	NA	NA	NA
GL16669-R1	0	0	NA	NA	NA
GL16670-R1	14.2458	9.93055	0.52059	0.35833	0.99989
GL16671-R1	1.65792	2.0546	-0.30948	0.84862	0.99989
GL16672-R1	0.368427	0.616379	-0.74244	0.80763	0.99989
GL16673-R1	6.14044	3.28735	0.90142	0.33696	0.99989
GL16674-R1	0	0	NA	NA	NA
GL16675-R1	9.51769	7.80747	0.28576	0.65701	0.99989
GL16676-R1	8.71943	7.19109	0.27802	0.6782	0.99989
GL16677-R1	29.4741	26.7782	0.13839	0.67537	0.99989
GL16678-R1	0	0	NA	NA	NA
GL16679-R1	0	0	NA	NA	NA
GL16680-R1	0	0	NA	NA	NA
GL16681-R1	4.72814	3.97222	0.25133	0.7797	0.99989
GL16682-R1	1.04388	0.342433	1.6081	0.53653	0.99989
GL16683-R1	0.122809	0	NA	NA	NA
GL16684-R1	0	0	NA	NA	NA
GL16685-R1	19.1582	19.2447	-0.0065015	0.97206	0.99989
GL16686-R1	363.453	323.12	0.1697	0.080633	0.99989
GL16687-R1	18.4213	29.8601	-0.69684	0.10961	0.99989
GL16688-R1	0	0	NA	NA	NA
GL16689-R1	0	0	NA	NA	NA
GL16690-R1	0	0	NA	NA	NA
GL16691-R1	150.748	146.493	0.041309	0.70162	0.99989
GL16692-R1	0.307022	0.20546	0.57949	0.88239	0.99989
GL16693-R1	0.982471	2.39703	-1.2868	0.44282	0.99989
GL16694-R1	72.4573	83.3481	-0.20202	0.43872	0.99989
GL16695-R1	0.184213	0.547892	-1.5725	0.66856	0.99989
GL16696-R1	0	0	NA	NA	NA
GL16697-R1	28.3075	22.6006	0.32482	0.39148	0.99989
GL16698-R1	3.92988	3.01341	0.38309	0.71208	0.99989
GL16699-R1	0.982471	1.78065	-0.85792	0.63782	0.99989
GL16700-R1	0.122809	0.410919	-1.7424	0.68954	0.99989
GL16701-R1	0	0	NA	NA	NA
GL16702-R1	27.018	27.3946	-0.019974	0.99422	0.99989
GL16703-R1	0.307022	0.479406	-0.6429	0.85068	0.99989
GL16704-R1	0.0614044	0	NA	NA	NA
GL16705-R1	155.046	111.702	0.47305	0.0052991	0.19838
GL16706-R1	12.6493	7.53352	0.74766	0.23804	0.99989
GL16707-R1	123.423	111.017	0.15283	0.35161	0.99989
GL16708-R1	17.7459	10.273	0.78863	0.1439	0.99989
GL16709-R1	7.30713	9.04022	-0.30705	0.69123	0.99989
GL16710-R1	1.22809	1.23276	-0.0054743	0.99248	0.99989
GL16711-R1	22.8425	20.2035	0.17711	0.6497	0.99989
GL16712-R1	0.122809	0.0684865	0.84252	0.8978	0.99989
GL16713-R1	112.432	100.333	0.16425	0.34468	0.99989
GL16714-R1	10.9914	11.7112	-0.091514	0.90969	0.99989
GL16715-R1	43.7814	40.4071	0.11571	0.6597	0.99989
GL16716-R1	33.5882	30.1341	0.15656	0.61997	0.99989
GL16717-R1	155.537	168.614	-0.11646	0.5591	0.99989
GL16718-R1	0	0	NA	NA	NA
GL16719-R1	0	0	NA	NA	NA
GL16720-R1	0	0	NA	NA	NA
GL16721-R1	5.64921	4.93103	0.19616	0.80524	0.99989
GL16722-R1	48.8165	40.818	0.25817	0.35751	0.99989
GL16723-R1	73.6239	29.9286	1.2986	9.0927e-06	0.00078221
GL16724-R1	1.22809	2.60249	-1.0835	0.48699	0.99989
GL16725-R1	8.35101	7.73898	0.10981	0.85378	0.99989
GL16726-R1	0	0	NA	NA	NA
GL16727-R1	0	0	NA	NA	NA
GL16728-R1	0	0	NA	NA	NA
GL16729-R1	0	0	NA	NA	NA
GL16730-R1	0	0	NA	NA	NA
GL16731-R1	52.8078	22.3266	1.242	0.0002805	0.017269
GL16732-R1	84.3697	37.4621	1.1713	1.1414e-05	0.00096906
GL16733-R1	11.2984	11.6427	-0.043306	0.97286	0.99989
GL16734-R1	0	0	NA	NA	NA
GL16735-R1	3.00882	1.98611	0.59925	0.63357	0.99989
GL16736-R1	0	0	NA	NA	NA
GL16737-R1	52.7464	48.8994	0.10926	0.64457	0.99989
GL16738-R1	0.55264	0.821839	-0.57251	0.82495	0.99989
GL16739-R1	13.3862	8.35536	0.67997	0.26263	0.99989
GL16740-R1	524.64	351.336	0.57848	1.01e-09	1.6197e-07
GL16741-R1	0	0	NA	NA	NA
GL16742-R1	0.736853	0.342433	1.1056	0.69508	0.99989
GL16743-R1	0	0	NA	NA	NA
GL16744-R1	0	0	NA	NA	NA
GL16745-R1	3.07022	5.27346	-0.78041	0.45636	0.99989
GL16746-R1	15.1055	18.9023	-0.32349	0.54464	0.99989
GL16747-R1	25.6671	36.7088	-0.51621	0.18029	0.99989
GL16748-R1	20.3863	15.8889	0.35958	0.42654	0.99989
GL16749-R1	0.982471	1.0273	-0.064368	0.98371	0.99989
GL16750-R1	20.8775	14.7246	0.50372	0.27986	0.99989
GL16751-R1	5.21938	5.34195	-0.033489	0.9904	0.99989
GL16752-R1	16.088	21.0939	-0.39084	0.43879	0.99989
GL16753-R1	1.04388	0.821839	0.34502	0.86225	0.99989
GL16754-R1	0.0614044	0.20546	-1.7424	0.77758	0.99989
GL16755-R1	5.95623	4.17768	0.5117	0.55846	0.99989
GL16756-R1	15.0441	16.2313	-0.10958	0.86648	0.99989
GL16757-R1	1.3509	1.23276	0.13203	0.9313	0.99989
GL16758-R1	2.33337	2.39703	-0.038833	0.99036	0.99989
GL16759-R1	0.184213	0.273946	-0.57251	0.89839	0.99989
GL16760-R1	0.368427	0.136973	1.4275	0.73618	0.99989
GL16761-R1	9.7019	9.72509	-0.0034438	0.9764	0.99989
GL16762-R1	0.368427	0.20546	0.84252	0.82395	0.99989
GL16763-R1	8.2896	7.53352	0.13798	0.82467	0.99989
GL16764-R1	1.96494	4.5886	-1.2236	0.30781	0.99989
GL16765-R1	2.39477	1.71216	0.48407	0.72369	0.99989
GL16766-R1	6.01764	7.60201	-0.33718	0.68862	0.99989
GL16767-R1	4.48252	5.75287	-0.35997	0.7096	0.99989
GL16768-R1	2.27196	1.5067	0.59254	0.68162	0.99989
GL16769-R1	3.37724	3.62979	-0.10404	0.94062	0.99989
GL16770-R1	0	0	NA	NA	NA
GL16771-R1	32.3601	28.011	0.20822	0.53437	0.99989
GL16772-R1	3.80708	3.90373	-0.036171	0.98974	0.99989
GL16773-R1	0	0	NA	NA	NA
GL16774-R1	0.0614044	0.890325	-3.8579	0.36339	0.99989
GL16775-R1	2.64039	2.94492	-0.15748	0.91223	0.99989
GL16776-R1	1.3509	1.09578	0.30195	0.86062	0.99989
GL16777-R1	0.307022	0.136973	1.1645	0.79215	0.99989
GL16778-R1	2.64039	3.69827	-0.4861	0.68812	0.99989
GL16779-R1	15.1055	17.3271	-0.19796	0.72987	0.99989
GL16780-R1	4.48252	4.52011	-0.012047	0.99107	0.99989
GL16781-R1	0.0614044	0	NA	NA	NA
GL16782-R1	1.3509	1.5067	-0.15748	0.93716	0.99989
GL16783-R1	2.02635	1.30124	0.63899	0.67935	0.99989
GL16784-R1	14.8599	18.7653	-0.33665	0.52962	0.99989
GL16785-R1	0.675449	1.23276	-0.86797	0.69232	0.99989
GL16786-R1	0	0	NA	NA	NA
GL16787-R1	0	0.136973	NA	NA	NA
GL16788-R1	1.90354	1.23276	0.62679	0.69353	0.99989
GL16789-R1	1.47371	1.30124	0.17956	0.90708	0.99989
GL16790-R1	6.75449	6.02682	0.16445	0.81666	0.99989
GL16791-R1	65.58	75.5407	-0.204	0.45622	0.99989
GL16792-R1	2.39477	2.87643	-0.26439	0.84788	0.99989
GL16793-R1	2.8246	4.17768	-0.56465	0.62256	0.99989
GL16794-R1	0.0614044	0	NA	NA	NA
GL16795-R1	5.95623	6.16379	-0.049418	0.97439	0.99989
GL16796-R1	2.94741	1.98611	0.5695	0.65157	0.99989
GL16797-R1	0.614044	0.342433	0.84252	0.77395	0.99989
GL16798-R1	200.854	191.694	0.067343	0.5359	0.99989
GL16799-R1	0	0	NA	NA	NA
GL16800-R1	0.184213	0.273946	-0.57251	0.89839	0.99989
GL16801-R1	0.429831	0.410919	0.064915	0.97776	0.99989
GL16802-R1	252.864	277.234	-0.13274	0.38056	0.99989
GL16803-R1	1.22809	1.30124	-0.083477	0.97333	0.99989
GL16804-R1	39.6673	33.9693	0.22372	0.46411	0.99989
GL16805-R1	5.21938	6.23228	-0.25588	0.78499	0.99989
GL16806-R1	113.66	92.3884	0.29894	0.11038	0.99989
GL16807-R1	0	0	NA	NA	NA
GL16808-R1	0	0	NA	NA	NA
GL16809-R1	39.8515	54.2413	-0.44476	0.15848	0.99989
GL16810-R1	23.2109	28.6959	-0.30604	0.48066	0.99989
GL16811-R1	4.1755	4.99952	-0.25984	0.80388	0.99989
GL16812-R1	0	0	NA	NA	NA
GL16813-R1	0	0	NA	NA	NA
GL16814-R1	338.523	261.071	0.37481	0.00077726	0.039953
GL16815-R1	17.8687	17.8065	0.0050301	0.95404	0.99989
GL16816-R1	0	0	NA	NA	NA
GL16817-R1	0	0	NA	NA	NA
GL16818-R1	5.40359	5.88984	-0.12431	0.90594	0.99989
GL16819-R1	19.0354	17.9435	0.085224	0.81993	0.99989
GL16820-R1	11.9125	12.1221	-0.02517	0.9968	0.99989
GL16821-R1	11.8511	12.6015	-0.088582	0.91027	0.99989
GL16822-R1	23.7635	28.6274	-0.26865	0.5383	0.99989
GL16823-R1	9.33348	10.3415	-0.14795	0.84754	0.99989
GL16824-R1	13.4476	14.5191	-0.11061	0.8722	0.99989
GL16825-R1	0.184213	0.410919	-1.1575	0.77051	0.99989
GL16826-R1	14.0616	15.2725	-0.11917	0.85652	0.99989
GL16827-R1	13.2634	12.1906	0.12168	0.80063	0.99989
GL16828-R1	2.64039	1.36973	0.94686	0.5122	0.99989
GL16829-R1	0	0.0684865	NA	NA	NA
GL16830-R1	109.853	152.246	-0.47083	0.012512	0.39951
GL16831-R1	0.675449	0.0684865	3.302	0.4498	0.99989
GL16832-R1	433.454	440.095	-0.021935	0.99285	0.99989
GL16833-R1	1.78073	3.5613	-0.99994	0.44725	0.99989
GL16834-R1	16.9476	19.3817	-0.19361	0.72154	0.99989
GL16835-R1	17.7459	15.478	0.19727	0.66056	0.99989
GL16836-R1	15.4739	11.2318	0.46225	0.38801	0.99989
GL16837-R1	46.606	44.0368	0.081804	0.73	0.99989
GL16838-R1	66.3782	50.954	0.38151	0.1307	0.99989
GL16839-R1	0.859662	1.36973	-0.67205	0.74028	0.99989
GL16840-R1	20.0793	19.1762	0.066386	0.84644	0.99989
GL16841-R1	12.4651	14.3822	-0.20639	0.74197	0.99989
GL16842-R1	133.248	141.904	-0.090806	0.69592	0.99989
GL16843-R1	67.7291	64.9937	0.059475	0.74252	0.99989
GL16844-R1	33.6496	26.3673	0.35184	0.31624	0.99989
GL16845-R1	2.33337	2.534	-0.119	0.94139	0.99989
GL16846-R1	105.738	98.4152	0.10355	0.53161	0.99989
GL16847-R1	31.6847	29.9286	0.08226	0.77504	0.99989
GL16848-R1	0.798258	0.890325	-0.15748	0.95167	0.99989
GL16849-R1	0	0	NA	NA	NA
GL16850-R1	0	0	NA	NA	NA
GL16851-R1	0	0	NA	NA	NA
GL16852-R1	5.03516	6.84865	-0.44378	0.61707	0.99989
GL16853-R1	15.1055	13.2864	0.18512	0.70127	0.99989
GL16854-R1	0	0	NA	NA	NA
GL16855-R1	0	0	NA	NA	NA
GL16856-R1	0	0	NA	NA	NA
GL16857-R1	0.122809	0	NA	NA	NA
GL16858-R1	0	0	NA	NA	NA
GL16859-R1	0	0	NA	NA	NA
GL16860-R1	0	0	NA	NA	NA
GL16861-R1	0.0614044	0.0684865	-0.15748	0.98659	0.99989
GL16862-R1	0	0	NA	NA	NA
GL16863-R1	20.8161	21.2308	-0.02846	0.98987	0.99989
GL16864-R1	0	0	NA	NA	NA
GL16865-R1	0	0	NA	NA	NA
GL16866-R1	0	0	NA	NA	NA
GL16867-R1	0	0	NA	NA	NA
GL16868-R1	0.736853	0.958812	-0.37987	0.87253	0.99989
GL16869-R1	0.368427	0.410919	-0.15748	0.96716	0.99989
GL16870-R1	15.2897	14.5191	0.074604	0.85378	0.99989
GL16871-R1	1.28949	1.57519	-0.28872	0.87635	0.99989
GL16872-R1	2.21056	1.71216	0.36859	0.78902	0.99989
GL16873-R1	18.7284	18.4914	0.018372	0.93061	0.99989
GL16874-R1	4.85095	2.73946	0.82438	0.42789	0.99989
GL16875-R1	1.47371	0.890325	0.72705	0.69406	0.99989
GL16876-R1	0.675449	0.616379	0.13203	0.95139	0.99989
GL16877-R1	36.1672	39.2428	-0.11774	0.77518	0.99989
GL16878-R1	15.4125	17.1216	-0.15172	0.79899	0.99989
GL16879-R1	32.9128	34.3802	-0.062932	0.90919	0.99989
GL16880-R1	53.2377	49.9952	0.090658	0.68954	0.99989
GL16881-R1	0	0	NA	NA	NA
GL16882-R1	8.16679	7.87595	0.052315	0.91695	0.99989
GL16883-R1	1.59652	2.0546	-0.36393	0.82197	0.99989
GL16884-R1	0	0	NA	NA	NA
GL16885-R1	0.614044	0.547892	0.16445	0.94427	0.99989
GL16886-R1	0.0614044	0.0684865	-0.15748	0.98659	0.99989
GL16887-R1	0.798258	0.547892	0.54296	0.82158	0.99989
GL16888-R1	0	0	NA	NA	NA
GL16889-R1	3.19303	2.60249	0.29503	0.79139	0.99989
GL16890-R1	41.3252	48.4885	-0.23062	0.49556	0.99989
GL16891-R1	1.59652	2.32854	-0.5445	0.72255	0.99989
GL16892-R1	3.00882	3.15038	-0.06633	0.97014	0.99989
GL16893-R1	0.982471	1.16427	-0.24494	0.91035	0.99989
GL16894-R1	58.457	62.2543	-0.090796	0.79577	0.99989
GL16895-R1	11.6668	12.533	-0.10332	0.89085	0.99989
GL16896-R1	3.19303	1.84914	0.78807	0.53556	0.99989
GL16897-R1	0.122809	0.136973	-0.15748	0.98104	0.99989
GL16898-R1	1.53511	1.09578	0.48638	0.77624	0.99989
GL16899-R1	2.08775	2.60249	-0.31794	0.82521	0.99989
GL16900-R1	46.7288	47.2557	-0.016177	0.98222	0.99989
GL16901-R1	5.77202	4.38314	0.39711	0.64437	0.99989
GL16902-R1	4.54393	3.97222	0.19399	0.82663	0.99989
GL16903-R1	1.59652	0.753352	1.0835	0.57012	0.99989
GL16904-R1	116.054	115.605	0.0055939	0.88089	0.99989
GL16905-R1	9.82471	7.67049	0.3571	0.58326	0.99989
GL16906-R1	6.20185	6.0953	0.025001	0.95366	0.99989
GL16907-R1	0.859662	0.273946	1.6499	0.56792	0.99989
GL16908-R1	36.7199	34.8597	0.075002	0.77429	0.99989
GL16909-R1	3.00882	2.94492	0.030968	0.96373	0.99989
GL16910-R1	98.3085	110.4	-0.16736	0.46958	0.99989
GL16911-R1	80.9311	80.8141	0.0020861	0.91262	0.99989
GL16912-R1	68.9572	64.0349	0.10684	0.60443	0.99989
GL16913-R1	5.83342	6.78017	-0.21698	0.81137	0.99989
GL16914-R1	21.4916	18.2174	0.23845	0.56894	0.99989
GL16915-R1	41.6322	32.8735	0.34077	0.2784	0.99989
GL16916-R1	14.3072	20.6829	-0.5317	0.3009	0.99989
GL16917-R1	0.736853	0.753352	-0.031947	0.99692	0.99989
GL16918-R1	13.0177	20.9569	-0.68694	0.18585	0.99989
GL16919-R1	58.5184	79.7183	-0.44602	0.086463	0.99989
GL16920-R1	73.9924	74.1709	-0.0034775	0.935	0.99989
GL16921-R1	35.6146	30.6135	0.2183	0.49708	0.99989
GL16922-R1	15.1669	15.8204	-0.060859	0.94149	0.99989
GL16923-R1	21.1231	22.943	-0.11923	0.82452	0.99989
GL16924-R1	0	0	NA	NA	NA
GL16925-R1	0	0	NA	NA	NA
GL16926-R1	0	0	NA	NA	NA
GL16927-R1	0	0	NA	NA	NA
GL16928-R1	0	0	NA	NA	NA
GL16929-R1	0	0	NA	NA	NA
GL16930-R1	4.78955	4.17768	0.19719	0.8196	0.99989
GL16931-R1	81.9749	70.9521	0.20834	0.32245	0.99989
GL16932-R1	0	0	NA	NA	NA
GL16933-R1	0	0	NA	NA	NA
GL16934-R1	8.10539	5.54741	0.54707	0.4695	0.99989
GL16935-R1	0	0	NA	NA	NA
GL16936-R1	0	0	NA	NA	NA
GL16937-R1	0	0	NA	NA	NA
GL16938-R1	0	0	NA	NA	NA
GL16939-R1	0	0	NA	NA	NA
GL16940-R1	0	0	NA	NA	NA
GL16941-R1	3.07022	3.21887	-0.06821	0.96853	0.99989
GL16942-R1	2.88601	3.83525	-0.41024	0.72907	0.99989
GL16943-R1	3.68427	5.88984	-0.67685	0.48901	0.99989
GL16944-R1	0.491236	0.547892	-0.15748	0.96208	0.99989
GL16945-R1	4.23691	3.42433	0.30719	0.75225	0.99989
GL16946-R1	1.22809	2.534	-1.045	0.50577	0.99989
GL16947-R1	1.59652	1.78065	-0.15748	0.9317	0.99989
GL16948-R1	0.368427	0.547892	-0.57251	0.85668	0.99989
GL16949-R1	2.7018	2.534	0.092501	0.92716	0.99989
GL16950-R1	0.184213	0.547892	-1.5725	0.66856	0.99989
GL16951-R1	10.0089	9.58812	0.061968	0.89652	0.99989
GL16952-R1	2.39477	1.0273	1.221	0.44515	0.99989
GL16953-R1	1.4123	2.39703	-0.7632	0.62255	0.99989
GL16954-R1	0.184213	0.342433	-0.89444	0.83047	0.99989
GL16955-R1	0.491236	0.684865	-0.47941	0.86466	0.99989
GL16956-R1	135.704	169.984	-0.32493	0.067986	0.99989
GL16957-R1	0.245618	0.479406	-0.96483	0.7868	0.99989
GL16958-R1	14.7371	17.2586	-0.22787	0.68814	0.99989
GL16959-R1	40.5883	29.6547	0.45281	0.16972	0.99989
GL16960-R1	5.28078	5.13649	0.039969	0.94402	0.99989
GL16961-R1	2.02635	1.16427	0.79945	0.61744	0.99989
GL16962-R1	13.7546	12.67	0.1185	0.80132	0.99989
GL16963-R1	3.50005	3.28735	0.09045	0.91857	0.99989
GL16964-R1	0.184213	0.342433	-0.89444	0.83047	0.99989
GL16965-R1	7.30713	7.67049	-0.070015	0.94952	0.99989
GL16966-R1	181.266	184.503	-0.025535	0.98559	0.99989
GL16967-R1	0.0614044	0	NA	NA	NA
GL16968-R1	141.906	153.273	-0.11117	0.5989	0.99989
GL16969-R1	2.64039	2.26006	0.22439	0.8498	0.99989
GL16970-R1	0.55264	0.547892	0.012448	0.98977	0.99989
GL16971-R1	284.917	159.026	0.84128	6.4218e-10	1.0695e-07
GL16972-R1	0.307022	0	NA	NA	NA
GL16973-R1	0.307022	0.616379	-1.0055	0.75073	0.99989
GL16974-R1	22.5968	22.5321	0.0041408	0.94997	0.99989
GL16975-R1	0.491236	0.616379	-0.3274	0.91182	0.99989
GL16976-R1	0.0614044	0.20546	-1.7424	0.77758	0.99989
GL16977-R1	0.245618	0.342433	-0.47941	0.90407	0.99989
GL16978-R1	7.61415	9.24568	-0.2801	0.7149	0.99989
GL16979-R1	0.798258	1.57519	-0.9806	0.61911	0.99989
GL16980-R1	0	0	NA	NA	NA
GL16981-R1	0	0	NA	NA	NA
GL16982-R1	2.51758	1.91762	0.39272	0.76273	0.99989
GL16983-R1	3.99129	5.82136	-0.5445	0.57453	0.99989
GL16984-R1	2.14916	2.534	-0.23765	0.8722	0.99989
GL16985-R1	0.614044	0.342433	0.84252	0.77395	0.99989
GL16986-R1	5.34219	5.13649	0.056647	0.92897	0.99989
GL16987-R1	0.798258	1.64368	-1.042	0.5929	0.99989
GL16988-R1	10.623	11.4373	-0.10655	0.8916	0.99989
GL16989-R1	0	0	NA	NA	NA
GL16990-R1	0.798258	0.547892	0.54296	0.82158	0.99989
GL16991-R1	0	0	NA	NA	NA
GL16992-R1	0	0	NA	NA	NA
GL16993-R1	0	0	NA	NA	NA
GL16994-R1	76.0187	73.0751	0.056974	0.73566	0.99989
GL16995-R1	2.14916	1.16427	0.88434	0.57602	0.99989
GL16996-R1	51.0885	52.1867	-0.030685	0.97787	0.99989
GL16997-R1	13.9388	13.7658	0.018019	0.94063	0.99989
[truncated: 14,497 more rows]

## Sheet: Up-regulated  gene
Table 1_v2. 20 up-regulated genes
Gene_id	C_readcount	A_readcount	log2.Fold_change.	p.value	q.value	Annotation results
GL16452-R1	144.669	47.1872	1.6163	2.8184e-13	6.9077e-11	Transporter
GL16723-R1	73.6239	29.9286	1.2986	9.0927e-06	0.00078221	Not annotated
GL16732-R1	84.3697	37.4621	1.1713	1.1414e-05	0.00096906	Not annotated
GL17123-R1	197.108	97.3879	1.0172	1.9689e-09	3.0815e-07	Not annotated
GL18309-R1	134.169	64.3089	1.061	3.0583e-07	3.5157e-05	Not annotated
GL18758-R1	250.714	87.3203	1.5217	3.2992e-20	1.2987e-17	Not annotated
GL19388-R1	129.011	51.7073	1.3191	2.7797e-09	4.248e-07	Not annotated
GL19616-R1	186.301	92.3884	1.0119	6.284e-09	9.0699e-07	Not annotated
GL19768-R1	85.1066	39.5167	1.1068	2.4818e-05	0.0019658	Phosphatases
GL20653-R1	121.519	57.6657	1.0754	8.4331e-07	8.6941e-05	Oxidoreductase
GL21193-R1	136.195	62.8022	1.1168	7.7938e-08	9.3742e-06	Transporter
GL21534-R1	341.777	115.811	1.5613	6.4606e-28	3.9963e-25	L-phenylalanine deaminase
GL21592-R1	204.661	61.6379	1.7313	8.0611e-20	3.0798e-17	Aspartyl-tRNA synthetase
GL21849-R1	1018.21	407.837	1.32	1.0624e-62	3.4502e-59	Transporter
GL22248-R1	166.713	80.1977	1.0557	1.3099e-08	1.8296e-06	Transporter
GL26509-R1	110.344	47.8721	1.2047	2.9037e-07	3.3678e-05	Phosphatases
GL26711-R1	124.958	59.4463	1.0718	6.3276e-07	6.6825e-05	Transporter
GL28294-R1	143.871	57.3917	1.3259	2.9469e-10	5.0369e-08	Benzoate 4-hydroxylase
GL31500-R1	168.494	57.1863	1.559	1.5716e-14	4.1665e-12	Epoxide hydratase
GL31770-R1	104.633	49.7212	1.0734	5.0348e-06	0.00044796	Oxidoreductase

## Sheet: Down-regulated  gene
Table 1_v3. 6 down-regulated genes
Gene_id	Treated with L-phenylamine	Control	log2.Fold_change.	p.value	q.value	Annotation results
GL15881-R1	47.527	149.849	-1.6567	1.8804e-13	4.7895e-11	Not annotated
GL16371-R1	17.3161	51.5019	-1.5725	3.3119e-05	0.0025159	Fungal hydrophobin
GL18553-R1	86.3961	175.736	-1.0244	5.049e-08	6.1874e-06	Cell wall mannoprotein
GL20839-R1	78.6591	186.626	-1.2465	4.0537e-11	7.4166e-09	Transporter
GL25204-R1	11.1142	44.1053	-1.9885	5.7995e-06	0.00051249	Not annotated
GL30525-R1	177.52	429.068	-1.2732	2.3624e-24	1.3342e-21	Not annotated
